# Supplementary material for: Formation of massive iron deposits linked to explosive volcanic eruptions
Source: Sci Rep. 2018 Oct 5;8:14855. doi: 10.1038/s41598-018-33206-3 (PMC6173703; doi:10.1038/s41598-018-33206-3)
Supplement: Supplementary file 2 — Appendix 1 [file 41598_2018_33206_MOESM2_ESM.xlsx]

## Sheet: Laco Norte
Sample ID	Mg	Al	Si	Ti	Ca	P	V	Cr	Fe	Mn	O	Total	Ti+V	Al+Mn	Sample	Magnetite Type
Laco Norte	[wt%]	[wt%]	[wt%]	[wt%]	[wt%]	[wt%]	[wt%]	[wt%]	[wt%]	[wt%]	[wt%]		[wt%]	[wt%]
el 2 grain 1 lower_ bse 4 sp 2	0.9435	b.d	0.4398	b.d	0.1549	b.d	0.0681	b.d	70.0359	0.0282	28.0754	99.7497	0.07255	0.0321	Surface	Mt-S
el 2 grain 1 lower_ bse 4 sp 3	1.1141	b.d	0.7509	b.d	0.2762	0.013	0.0663	b.d	69.2123	0.0281	28.2097	99.6745	0.07075	0.032	Surface	Mt-S
el 2 grain 1 lower_ bse 4 sp 4	1.16	0.0297	0.9003	b.d	0.3415	0.0132	0.0667	b.d	67.7892	0.0314	27.8768	98.2088	0.07115	0.0611	Surface	Mt-S
el 2 grain 1 lower_ bse 4 sp 5	1.1968	b.d	1.0265	b.d	0.3304	0.0168	0.0629	b.d	68.5644	0.03	28.2772	99.5089	0.06735	0.0339	Surface	Mt-S
el 2 grain 1 lower_ bse 4 sp 6	1.1182	b.d	0.8296	b.d	0.2856	0.0195	0.0653	b.d	69.2075	0.0291	28.2846	99.8433	0.06975	0.033	Surface	Mt-S
el 2 grain 1 lower_ bse 1 sp 3	0.9362	0.1049	0.4578	b.d	0.1447	b.d	0.0703	b.d	67.4518	0.0251	27.1699	96.3607	0.07475	0.13	Surface	Mt-S
el 2 grain 1 lower_ bse 1 sp 5	0.8069	0.0252	0.457	b.d	0.1502	b.d	0.0803	b.d	69.5362	0.0317	27.7986	98.8861	0.08475	0.0569	Surface	Mt-S
el 2 grain 1 lower_ bse 1 sp 6	0.9372	0.0138	0.3646	b.d	0.1277	b.d	0.0762	b.d	70.3114	0.0296	28.1153	99.9758	0.08065	0.0434	Surface	Mt-S
el 2 grain 1 lower_ bse 1 sp 7	1.0259	0.0155	0.501	b.d	0.1754	b.d	0.0771	b.d	69.7626	0.0279	28.1136	99.699	0.08155	0.0434	Surface	Mt-S
el 2 grain 2 lower _ bse sp 3	b.d	b.d	0.3175	b.d	b.d	b.d	0.0839	b.d	68.3595	b.d	26.4619	95.2306	0.08835	0.00775	Surface	Mt-S
el 2 grain 2 lower _ bse sp 4	0.8966	b.d	0.2939	b.d	0.1064	b.d	0.0698	b.d	70.7249	0.0329	28.1633	100.292	0.07425	0.0368	Surface	Mt-S
el 2 grain 2 lower _ bse sp 5	1.0442	b.d	0.3766	b.d	0.1525	b.d	0.0704	b.d	70.3248	0.0355	28.2286	100.237	0.07485	0.0394	Surface	Mt-S
el 2 grain 2 lower _ bse sp 6	1.2095	b.d	0.7035	b.d	0.2585	0.0084	0.0726	b.d	69.3069	0.0342	28.2832	99.8807	0.07705	0.0381	Surface	Mt-S
el 2 grain 2 lower _ bse sp 7	0.9926	0.284	0.6464	b.d	0.2451	0.012	0.0675	b.d	68.6161	0.0299	28.0008	98.8944	0.07195	0.3139	Surface	Mt-S
el 2 grain 2 lower _ bse sp 8	1.0412	b.d	0.7013	b.d	0.2485	0.0121	0.0712	b.d	69.5261	0.0321	28.2156	99.852	0.07565	0.036	Surface	Mt-S
el 2 grain 2 lower _ bse sp 9	1.0229	0.0139	0.6023	b.d	0.2014	b.d	0.0704	b.d	69.8682	0.0307	28.2391	100.049	0.07485	0.0446	Surface	Mt-S
el 2 grain 2 lower _ bse sp 10	0.9521	0.0106	0.6667	b.d	0.2376	b.d	0.071	b.d	69.758	0.0323	28.2013	99.9296	0.07545	0.0429	Surface	Mt-S
el 2 grain 3 upper portion_ bse 1 sp 1	1.024	0.0394	0.5185	b.d	0.2026	b.d	0.066	b.d	69.7273	0.0283	28.1406	99.7467	0.07045	0.0677	Surface	Mt-S
el 2 grain 3 upper portion_ bse 1 sp 4	b.d	0.5633	0.4963	b.d	0.0127	0.0248	0.0653	b.d	67.4371	b.d	26.6897	95.293	0.06975	0.56715	Surface	Mt-S
el 2 grain 3 upper portion_ bse 1 sp 5	1.0139	0.0111	0.4048	b.d	0.1432	b.d	0.0689	b.d	70.0721	0.0312	28.1254	99.8706	0.07335	0.0423	Surface	Mt-S
el 2 grain 3 upper portion_ bse 1 sp 6	0.3284	0.0819	0.5823	b.d	0.1613	0.0101	0.0609	b.d	68.3431	0.032	27.0563	96.6563	0.06535	0.1139	Surface	Mt-S
el 10 rad grain 2 sp 1	0.3586	0.4183	0.3212	b.d	0.0959	0.0286	0.0846	b.d	67.7215	b.d	26.901	95.9336	0.08905	0.42215	Surface	Mt-S
el 10 rad grain 2 sp 6	0.2918	0.0246	0.2425	b.d	0.0685	0.0209	0.0821	b.d	68.0009	0.0253	26.5608	95.3174	0.08655	0.0499	Surface	Mt-S
el 10 rad grain 3 sp 2	0.3929	0.0573	0.8404	b.d	0.2753	0.024	0.0762	b.d	66.6808	0.0403	26.7428	95.13	0.08065	0.0976	Surface	Mt-S
el 10 rad grain 3 sp 4	0.3771	0.0301	0.8202	b.d	0.2668	0.0312	0.0785	b.d	67.2282	0.0392	26.9065	95.7778	0.08295	0.0693	Surface	Mt-S
el 10 rad grain 3 sp 5	0.094	0.034	0.2732	b.d	0.0903	0.0764	0.0819	b.d	68.2144	0.03	26.5846	95.4788	0.08635	0.064	Surface	Mt-S
el 10 rad grain 3 sp 6	0.5392	0.6652	0.7523	b.d	0.2217	0.0477	0.0767	b.d	66.3137	0.0435	27.1482	95.8082	0.08115	0.7087	Surface	Mt-S
el 10 core grain 1 sp 1	1.7276	0.0712	1.7429	0.0155	0.5017	b.d	0.0569	b.d	65.9885	0.0439	28.441	98.5892	0.0724	0.1151	Surface	Mt-S
el 10 core grain 1 sp 2	1.6055	0.0735	1.848	0.0153	0.519	0.0134	0.0556	b.d	65.7243	0.0419	28.322	98.2185	0.0709	0.1154	Surface	Mt-S
el 10 core grain 1 sp 3	1.3889	0.0596	1.2649	0.0119	0.4094	0.0127	0.0588	b.d	66.0743	0.0385	27.7509	97.0699	0.0707	0.0981	Surface	Mt-S
el 10 core grain 1 sp 4	1.8118	0.0664	1.7826	0.0141	0.5333	0.0151	0.0512	b.d	65.9463	0.0458	28.5414	98.808	0.0653	0.1122	Surface	Mt-S
el 10 core grain 1 sp 5	1.8523	0.0703	1.8656	0.0136	0.5509	0.0134	0.0561	b.d	64.73	0.0487	28.1887	97.3896	0.0697	0.119	Surface	Mt-S
el 10 core grain 1 sp 6	1.7943	0.0734	1.8839	0.0212	0.5123	0.0122	0.0562	b.d	65.6672	0.0504	28.4941	98.5652	0.0774	0.1238	Surface	Mt-S
el 10 core grain 1 sp 7	2.0437	0.0786	1.6451	0.0162	0.5465	0.0103	0.0589	b.d	65.5167	0.0482	28.4919	98.4561	0.0751	0.1268	Surface	Mt-S
el 10 core grain 1 sp 8	1.1587	0.0943	1.5247	0.0133	0.4613	0.0154	0.0554	b.d	65.2937	0.0328	27.5037	96.1533	0.0687	0.1271	Surface	Mt-S
el 10 core grain 3 sp 1	1.5832	0.0864	1.8973	0.0235	0.5417	0.0163	0.057	b.d	64.9208	0.0181	28.054	97.1983	0.0805	0.1045	Surface	Mt-S
el 10 core grain 3 sp 2	0.4808	0.1277	1.0641	0.0191	0.2787	0.0198	0.0556	b.d	66.3629	b.d	26.8937	95.3062	0.0747	0.13155	Surface	Mt-S
el 10 core grain 3 sp 3	0.8995	0.0962	1.4156	0.0219	0.4074	0.0142	0.0546	b.d	66.4148	0.0148	27.5893	96.9283	0.0765	0.111	Surface	Mt-S
el 10 core grain 3 sp 4	0.454	0.4366	1.2983	0.0185	0.2793	0.0432	0.0511	b.d	65.5949	0.0088	27.0293	95.214	0.0696	0.4454	Surface	Mt-S
el 10 core grain 3 sp 5	1.851	0.129	1.9261	0.026	0.5415	0.0145	0.059	b.d	65.3967	0.0275	28.5295	98.5008	0.085	0.1565	Surface	Mt-S
el 10 core grain 3 sp 6	1.7137	0.1338	1.8179	0.0331	0.522	0.0086	0.0564	b.d	65.3296	0.0283	28.2893	97.9327	0.0895	0.1621	Surface	Mt-S
el 10 core grain 3 sp 7	1.6444	0.1027	1.7273	0.0292	0.5077	b.d	0.0591	b.d	66.395	0.0222	28.5381	99.0257	0.0883	0.1249	Surface	Mt-S
el 10 core grain 3 sp 8	0.4342	0.2575	0.9184	0.0291	0.4017	0.048	0.0555	b.d	67.3854	0.0099	27.3439	96.8836	0.0846	0.2674	Surface	Mt-S
el 2b sp 1	0.012116	0.0255	0.227	b.d	b.d	b.d	b.d	b.d	68.6812	0.018261	26.4941	95.4615	0.0077	0.043761	Surface	Mt-S
el 2b bse 1 sp 1	0.00941584	b.d	0.26	b.d	b.d	b.d	0.0667	b.d	68.7721	0.0494383	26.5731	95.7347	0.07115	0.0533383	Surface	Mt-S
el 2b bse 1 sp 2	0.0193163	b.d	0.2409	b.d	b.d	b.d	0.0371	b.d	68.6264	0.0639135	26.5049	95.4964	0.04155	0.0678135	Surface	Mt-S
el 2b bse 1 sp 3	b.d	b.d	0.228	b.d	b.d	b.d	0.0608	b.d	68.5178	0.0289504	26.4544	95.2939	0.06525	0.0328504	Surface	Mt-S
el 2b bse 2 sp 1	0.0254089	b.d	0.1558	b.d	b.d	0.0485	0.0481	b.d	69.1394	b.d	26.6677	96.0926	0.05255	0.00775	Surface	Mt-S
el 2b bse 2 sp 2	b.d	0.0085	0.1906	b.d	b.d	b.d	0.0342	b.d	69.2039	b.d	26.6709	96.1119	0.03865	0.01235	Surface	Mt-S
el 2b bse 2 sp 3	b.d	b.d	0.1864	b.d	b.d	b.d	0.0314	b.d	69.417	b.d	26.7442	96.3868	0.03585	0.00775	Surface	Mt-S
el 2b bse 3 transect 1 sp 1	0.00754652	b.d	0.1622	b.d	b.d	b.d	0.0348	b.d	69.1601	0.0296185	26.6243	96.0225	0.03925	0.0335185	Surface	Mt-S
el 2b bse 3 transect 1 sp 2	b.d	b.d	0.2381	b.d	b.d	b.d	0.0233	b.d	69.462	b.d	26.7973	96.5284	0.02775	0.00775	Surface	Mt-S
el 2b bse 3 transect 1 sp 3	0.0162008	b.d	0.2833	b.d	b.d	b.d	0.0351	b.d	69.0453	b.d	26.6702	96.0578	0.03955	0.00775	Surface	Mt-S
el 2b bse 3 transect 1 sp 4	b.d	b.d	0.1473	b.d	b.d	b.d	0.0512	b.d	69.5891	b.d	26.7886	96.5839	0.05565	0.00775	Surface	Mt-S
el 2b bse 3 spot 1	0.0170316	b.d	0.2173	b.d	b.d	b.d	0.0062	b.d	68.9418	0.0293958	26.5791	95.7947	0.01065	0.0332958	Surface	Mt-S
el 2b bse 3 spot 2	0.0128083	b.d	0.2475	b.d	b.d	b.d	0.0366	b.d	68.7548	0.0367447	26.5424	95.6348	0.04105	0.0406447	Surface	Mt-S
el 2b bse 4 transect sp 1	b.d	b.d	0.2832	b.d	b.d	b.d	0.0314	b.d	68.8679	b.d	26.6081	95.7983	0.03585	0.00775	Surface	Mt-S
el 2b bse 4 transect sp 2	b.d	0.0078	0.3026	b.d	b.d	b.d	0.0542	b.d	68.8542	b.d	26.6302	95.8528	0.05865	0.01165	Surface	Mt-S
el 2b bse 4 transect sp 3	b.d	b.d	0.1891	b.d	b.d	b.d	0.0424	b.d	69.0859	b.d	26.6245	95.9496	0.04685	0.00775	Surface	Mt-S
el 2b bse 4 transect sp 4	b.d	b.d	0.1843	b.d	b.d	b.d	0.0412	b.d	68.5613	b.d	26.4199	95.2145	0.04565	0.00775	Surface	Mt-S
el 2b bse 5 sp 1	b.d	b.d	0.085	b.d	b.d	b.d	0.0261	b.d	68.8465	b.d	26.4471	95.4125	0.03055	0.00775	Surface	Mt-S
el 2b bse 5 sp 2	0.0124621	b.d	0.0765	b.d	b.d	b.d	0.035	b.d	69.5472	b.d	26.7015	96.3803	0.03945	0.00775	Surface	Mt-S
el 2b bse 5 sp 3	b.d	b.d	0.1853	b.d	b.d	b.d	0.0532	b.d	68.5501	b.d	26.4214	95.2177	0.05765	0.00775	Surface	Mt-S
el 2b bse 5 sp 6	0.0734574	b.d	0.0704	b.d	b.d	b.d	0.0372	b.d	70.5358	b.d	27.1289	97.8535	0.04165	0.00775	Surface	Mt-S
el 2b bse 5 sp 7	0.142622	0.0081	0.2352	b.d	0.0603	0.0434	0.041	b.d	68.7529	0.0358539	26.7102	96.0296	0.04545	0.0439539	Surface	Mt-S
el 2b bse 5 sp 9	0.12116	0.0108	0.1584	b.d	0.0313	0.0448	0.0379	b.d	69.1409	0.0454298	26.7721	96.3628	0.04235	0.0562298	Surface	Mt-S
el 2b bse 5 sp 10	0.089312	b.d	0.045	b.d	b.d	0.0447	0.0341	b.d	69.5741	0.0434256	26.8102	96.6447	0.03855	0.0473256	Surface	Mt-S
el 2b bse 5 sp 11	b.d	b.d	0.1457	b.d	b.d	b.d	0.0196	b.d	69.6068	b.d	26.7809	96.5607	0.02405	0.00775	Surface	Mt-S
el 2b bse 6 sp 2	b.d	b.d	0.1602	b.d	b.d	b.d	0.0287	b.d	68.952	b.d	26.5456	95.6943	0.03315	0.00775	Surface	Mt-S
el 2b bse 6 sp 3	b.d	b.d	0.1743	b.d	b.d	b.d	0.0066	b.d	69.6893	b.d	26.8287	96.7066	0.01105	0.00775	Surface	Mt-S
el 2b bse 6 sp 4	b.d	b.d	0.109	b.d	b.d	b.d	0.0379	b.d	69.4479	b.d	26.7	96.3026	0.04235	0.00775	Surface	Mt-S
el 2b bse 6 sp 5	0.0246473	b.d	0.1866	b.d	b.d	b.d	0.0465	b.d	69.2005	b.d	26.6682	96.1342	0.05095	0.00775	Surface	Mt-S
el 2b bse 6 sp 6	0.0883427	b.d	0.0199	b.d	b.d	b.d	0.0345	b.d	70.2519	b.d	26.994	97.3964	0.03895	0.00775	Surface	Mt-S
el 9 grain 3 tr 2 sp 1	0.0932	0.6943	0.5008	b.d	0.1041	0.043	0.0776	b.d	67.0952	0.0192	26.8096	95.437	0.08205	0.7135	Surface	Mt-S
el 9 grain 3 tr 2 sp 2	0.1188	0.0235	0.5515	b.d	0.0784	0.023	0.0759	b.d	68.0805	0.0188	26.6762	95.6466	0.08035	0.0423	Surface	Mt-S
el 9 grain 3 tr 2 sp 3	0.1456	0.0218	0.5304	b.d	0.104	0.0293	0.0752	b.d	68.0372	0.0207	26.688	95.6522	0.07965	0.0425	Surface	Mt-S
el 9 grain 3 tr 2 sp 4	0.0549	0.2927	0.4948	b.d	0.0627	0.0423	0.0741	b.d	67.7681	0.0206	26.6871	95.4973	0.07855	0.3133	Surface	Mt-S
el 9 grain 3 tr 2 sp 5	0.1403	0.013	0.5592	b.d	0.0916	0.0128	0.0804	b.d	67.7732	0.016	26.5699	95.2564	0.08485	0.029	Surface	Mt-S
el 9 grain 3 tr 2 sp 6	0.2131	0.0246	0.673	b.d	0.147	0.0218	0.0755	b.d	68.0144	0.023	26.8633	96.0557	0.07995	0.0476	Surface	Mt-S
el 9 grain 3 tr 2 sp 7	0.0669	0.0999	0.4211	b.d	0.0685	0.0349	0.0774	b.d	68.5601	0.0181	26.7856	96.1325	0.08185	0.118	Surface	Mt-S
el 9 grain 3 tr 2 sp 8	0.0514	0.0397	0.4593	b.d	0.058	0.0137	0.0745	b.d	68.2807	0.0256	26.6155	95.6184	0.07895	0.0653	Surface	Mt-S
el 9 grain 3 tr 2 sp 9	0.0762	0.0396	0.4582	b.d	0.0685	0.0351	0.0788	b.d	68.4154	0.0213	26.7211	95.9142	0.08325	0.0609	Surface	Mt-S
el 9 grain 3 tr 2 sp 10	0.0359	0.6477	0.4409	b.d	0.0587	0.0475	0.0758	b.d	68.3411	0.0237	27.1355	96.8068	0.08025	0.6714	Surface	Mt-S
el 9 grain 3 tr 2 sp 11	0.0835	0.4166	0.476	b.d	0.0623	0.0399	0.0781	b.d	67.7829	0.0169	26.7984	95.7546	0.08255	0.4335	Surface	Mt-S
el 9 grain 3 tr 2 sp 12	0.0553	0.0557	0.4143	b.d	0.0477	0.0567	0.076	b.d	67.968	0.0241	26.528	95.2258	0.08045	0.0798	Surface	Mt-S
el 9 grain 2 sp 1	0.0457	0.0375	0.5592	b.d	0.0761	0.0281	0.0728	b.d	67.7569	0.0171	26.5088	95.1022	0.07725	0.0546	Surface	Mt-S
el 9 grain 2 sp 2	0.0847	0.3208	0.7617	b.d	0.0707	0.0307	0.0686	b.d	67.8054	0.0181	26.9385	96.0992	0.07305	0.3389	Surface	Mt-S
el 9 grain 2 sp 3	0.0516	0.1079	0.5995	b.d	0.06	0.031	0.0739	b.d	67.9784	0.0156	26.6799	95.5978	0.07835	0.1235	Surface	Mt-S
el 9 grain 2 sp 7	0.0374	0.5945	0.5615	b.d	0.0584	0.0414	0.0737	b.d	67.5488	0.014	26.8711	95.8008	0.07815	0.6085	Surface	Mt-S
el 9 grain 2 sp 8	0.0292	0.0447	0.5444	b.d	0.0501	0.0267	0.07	b.d	68.0197	0.0191	26.5731	95.377	0.07445	0.0638	Surface	Mt-S
el 9 grain 2 sp 10	0.0652	0.0221	0.7392	b.d	0.0796	0.0251	0.0686	b.d	67.6261	0.0195	26.5976	95.243	0.07305	0.0416	Surface	Mt-S
el 9 grain 2 sp 11	0.0403	0.0546	0.6143	b.d	0.0462	0.0224	0.0797	b.d	68.0786	0.0143	26.6608	95.6112	0.08415	0.0689	Surface	Mt-S
el 9 grain 2 sp 12	0.0479	0.2419	0.6025	b.d	0.0472	0.0195	0.0733	b.d	68.2381	0.0261	26.8662	96.1627	0.07775	0.268	Surface	Mt-S
el 9 grain 3 tr 1 sp 2	0.0636	0.3539	0.5404	b.d	0.0713	0.0266	0.0735	b.d	67.6666	0.019	26.7224	95.5373	0.07795	0.3729	Surface	Mt-S
el 9 grain 3 tr 1 sp 3	0.0872	0.0955	0.3707	b.d	0.0751	0.0354	0.073	b.d	67.797	0.0223	26.4741	95.0303	0.07745	0.1178	Surface	Mt-S
el 9 grain 3 tr 1 sp 4	0.0404	0.1639	0.5284	b.d	0.0433	0.0259	0.0728	b.d	68.089	0.0165	26.687	95.6672	0.07725	0.1804	Surface	Mt-S
el 9 grain 3 tr 1 sp 5	0.126	0.0203	0.5492	b.d	0.0866	0.0235	0.0753	b.d	67.6796	0.0234	26.5316	95.1155	0.07975	0.0437	Surface	Mt-S
el 9 grain 3 tr 1 sp 7	0.0607	0.3023	0.4325	b.d	0.0576	0.0289	0.074	b.d	68.3879	0.0203	26.869	96.2332	0.07845	0.3226	Surface	Mt-S
el 9 grain 3 tr 1 sp 8	0.046	0.0506	0.4718	b.d	0.0633	0.0284	0.0768	b.d	68.2337	0.0162	26.63	95.6168	0.08125	0.0668	Surface	Mt-S
el 9 grain 3 tr 1 sp 9	0.0417	0.3297	0.4796	b.d	0.0482	0.0292	0.0745	b.d	67.5362	0.021	26.5803	95.1404	0.07895	0.3507	Surface	Mt-S
el 12 rad grain 1 sp 1	0.5892	b.d	0.4263	b.d	0.1027	0.0116	0.0847	b.d	67.4803	0.0292	26.755	95.4829	0.08915	0.0331	Surface	Mt-S
el 12 rad grain 1 sp 2	0.6039	0.0171	0.4644	b.d	0.1825	0.0089	0.0859	b.d	67.7561	0.0389	26.9559	96.1136	0.09035	0.056	Surface	Mt-S
el 12 rad grain 1 sp 3	0.6971	1.3697	0.9704	b.d	0.3167	0.0326	0.0784	b.d	65.3648	0.0391	27.6771	96.5459	0.08285	1.4088	Surface	Mt-S
el 12 rad grain 1 sp 4	0.914	0.1886	0.5497	b.d	0.2346	0.0111	0.088	b.d	66.9204	0.0444	27.1427	96.0935	0.09245	0.233	Surface	Mt-S
el 12 rad grain 1 sp 5	0.2503	0.0089	0.4413	b.d	0.0371	b.d	0.0851	b.d	68.1215	0.0215	26.6829	95.6486	0.08955	0.0304	Surface	Mt-S
el 12 rad grain 1 sp 6	0.9034	b.d	0.6173	b.d	0.2489	0.0087	0.0833	b.d	67.5153	0.0452	27.2688	96.6948	0.08775	0.0491	Surface	Mt-S
el 12 rad grain 1 sp 7	0.6725	0.2205	0.5218	b.d	0.1812	0.0188	0.0832	b.d	67.4367	0.0357	27.1082	96.2786	0.08765	0.2562	Surface	Mt-S
el 12 rad grain 1 sp 8	0.6282	0.0248	0.5471	b.d	0.1502	0.0162	0.0822	b.d	67.0267	0.0354	26.7568	95.2676	0.08665	0.0602	Surface	Mt-S
el 12 rad grain 2 sp 1	0.9018	0.0667	0.7565	b.d	0.2711	0.0204	0.0825	b.d	66.4324	0.042	27.0346	95.608	0.08695	0.1087	Surface	Mt-S
el 12 rad grain 2 sp 2	0.4947	0.0127	0.34	b.d	0.104	0.0123	0.0839	b.d	67.9713	0.0364	26.8051	95.8604	0.08835	0.0491	Surface	Mt-S
el 12 rad grain 2 sp 4	0.8175	0.27	0.6407	b.d	0.1757	0.0143	0.0868	b.d	67.0966	0.0385	27.2288	96.3689	0.09125	0.3085	Surface	Mt-S
el 12 rad grain 2 sp 5	1.0874	0.0549	0.4455	b.d	0.1558	b.d	0.0926	b.d	67.3326	0.0444	27.2308	96.444	0.09705	0.0993	Surface	Mt-S
el 12 rad grain 2 sp 6	1.0848	0.0092	0.8217	b.d	0.3092	0.0147	0.0856	b.d	67.0702	0.0454	27.4583	96.8991	0.09005	0.0546	Surface	Mt-S
el 12 rad grain 2 sp 7	1.1524	0.1547	0.7945	b.d	0.3168	0.0114	0.083	b.d	66.5015	0.0397	27.3913	96.4453	0.08745	0.1944	Surface	Mt-S
el 11 in grain 2 sp 2	1.0014	b.d	0.4965	b.d	0.1465	b.d	0.0497	b.d	68.4339	0.016	27.5405	97.6884	0.05415	0.0199	Surface	Mt-S
el 11 in grain 2 sp 3	0.9157	0.5176	0.2274	b.d	0.0831	0.0154	0.0553	b.d	67.2685	0.0202	27.1943	96.2975	0.05975	0.5378	Surface	Mt-S
el 11 in grain 2 sp 4	0.9166	0.3963	0.2112	b.d	0.0622	0.0165	0.0564	b.d	67.4665	0.0275	27.1561	96.3093	0.06085	0.4238	Surface	Mt-S
el 11 in grain 2 sp 5	1.0741	0.0327	0.4915	b.d	0.127	b.d	0.0523	b.d	69.4724	0.0283	28.0154	99.2937	0.05675	0.061	Surface	Mt-S
el 8 grain 1 sp 1	0.5844	0.0547	0.1383	b.d	0.0123	0.0804	0.0574	b.d	67.8249	b.d	26.7232	95.4795	0.06185	0.05855	Surface	Mt-S
el 8 grain 1 sp 2	0.7023	0.072	0.0259	b.d	b.d	b.d	0.0563	b.d	70.6055	b.d	27.7353	99.2011	0.06075	0.07585	Surface	Mt-S
el 8 grain 1 sp 3	0.6349	0.0172	0.0561	b.d	0.0139	0.0559	0.0571	b.d	70.0519	b.d	27.4951	98.386	0.06155	0.02105	Surface	Mt-S
el 8 grain 1 sp 4	1.128	0.0427	0.6696	b.d	0.1944	b.d	0.0568	b.d	69.9367	0.0099	28.4139	100.452	0.06125	0.0526	Surface	Mt-S
el 8 grain 1 sp 5	0.906	0.0115	0.345	b.d	0.1435	b.d	0.0511	b.d	70.6931	b.d	28.2049	100.359	0.05555	0.01535	Surface	Mt-S
el 8 grain 1 sp 7	0.5956	0.0611	0.1403	b.d	0.0208	0.096	0.059	b.d	68.4884	b.d	27.0184	96.4835	0.06345	0.06495	Surface	Mt-S
el 8 grain 1 sp 8	1.0822	0.3109	0.3907	b.d	0.2154	0.0223	0.0536	b.d	66.9374	b.d	27.2468	96.2632	0.05805	0.31475	Surface	Mt-S
el 8 grain 1 sp 9	0.9377	0.0636	0.3057	b.d	0.0984	b.d	0.0556	b.d	70.4587	b.d	28.1324	100.056	0.06005	0.06745	Surface	Mt-S
el 8 grain 1 sp 10	0.5965	0.1522	0.241	b.d	0.0699	b.d	0.0542	b.d	70.439	0.0101	27.8331	99.396	0.05865	0.1623	Surface	Mt-S
el 8 grain 1 sp 11	0.6747	0.0085	0.0318	b.d	b.d	0.0238	0.058	b.d	69.3495	b.d	27.1993	97.3494	0.06245	0.01235	Surface	Mt-S
el 8 grain 1 sp 12	0.6271	0.0118	0.0799	b.d	0.0201	b.d	0.0625	b.d	69.8764	b.d	27.3862	98.0678	0.06695	0.01565	Surface	Mt-S
el 8 grain 1 sp 13	0.7711	0.0117	0.2537	b.d	0.0798	b.d	0.0574	b.d	70.9807	b.d	28.0959	100.254	0.06185	0.01555	Surface	Mt-S
el 8 grain 1 sp 14	0.4465	0.0976	0.1121	b.d	0.0332	0.1042	0.0616	b.d	68.1674	b.d	26.7907	95.8171	0.06605	0.10145	Surface	Mt-S
el 8 grain 1 sp 15	0.6814	0.7764	0.0358	b.d	0.0209	0.0279	0.0629	b.d	68.6541	b.d	27.5569	97.8201	0.06735	0.78025	Surface	Mt-S
el 8 grain 2 sp 1	0.9792	1.3158	0.7194	b.d	0.2802	0.0353	0.0495	b.d	64.9307	0.0172	27.489	95.8163	0.05395	1.333	Surface	Mt-S
el 8 grain 2 sp 2	1.2631	0.0105	0.8677	b.d	0.2983	0.011	0.0528	b.d	65.9883	0.0164	27.202	95.7101	0.05725	0.0269	Surface	Mt-S
el 8 grain 2 sp 4	0.745	0.0308	0.1511	b.d	0.0402	b.d	0.0524	b.d	67.9829	0.0078	26.8435	95.8537	0.05685	0.0386	Surface	Mt-S
el 8 grain 2 sp 5	1.3008	0.0162	0.9435	b.d	0.3257	b.d	0.0492	b.d	66.3135	0.015	27.4374	96.4013	0.05365	0.0312	Surface	Mt-S
el 8 grain 2 sp 6	1.2915	0.248	0.9808	b.d	0.3887	b.d	0.052	b.d	66.0714	0.0074	27.5802	96.62	0.05645	0.2554	Surface	Mt-S
el 8 grain 3 sp 1	0.8006	0.0087	0.2808	b.d	0.0691	b.d	0.052	b.d	69.7729	0.0076	27.6722	98.6639	0.05645	0.0163	Surface	Mt-S
el 8 grain 3 sp 2	0.765	0.0279	0.1156	b.d	0.0816	b.d	0.0567	b.d	70.6968	0.0084	27.8925	99.6445	0.06115	0.0363	Surface	Mt-S
el 8 grain 3 sp 3	0.7775	0.0241	0.0716	b.d	0.0214	b.d	0.0554	b.d	70.308	b.d	27.6841	98.946	0.05985	0.02795	Surface	Mt-S
el 8 grain 3 sp 4	0.84	0.0164	0.1922	b.d	0.0695	b.d	0.0564	b.d	70.3238	b.d	27.8566	99.3587	0.06085	0.02025	Surface	Mt-S
el 8 grain 3 sp 5	1.0934	0.015	0.5558	b.d	0.2135	0.054	0.0588	b.d	68.6916	0.0131	27.8638	98.559	0.06325	0.0281	Surface	Mt-S
el 8 grain 3 sp 6	0.7327	1.2299	0.1547	b.d	0.0923	0.0135	0.0526	b.d	69.2442	0.0131	28.2949	99.8279	0.05705	1.243	Surface	Mt-S
el 11 out grain 3 sp 1	1.2016	0.0164	0.833	b.d	0.2799	0.0094	0.0405	b.d	66.9003	0.0304	27.4631	96.7746	0.04495	0.0468	Surface	Mt-S
el 11 out grain 3 sp 4	1.2198	0.0104	0.6439	b.d	0.2359	b.d	0.0493	b.d	67.7042	0.0194	27.6193	97.5022	0.05375	0.0298	Surface	Mt-S
el 11 out grain 3 sp 5	1.209	0.0883	0.5594	b.d	0.2208	b.d	0.0438	b.d	68.2386	0.0116	27.798	98.1695	0.04825	0.0999	Surface	Mt-S
el 11 out grain 3 sp 6	1.0918	0.1435	0.5673	b.d	0.204	b.d	0.0401	b.d	68.293	0.0153	27.7565	98.1115	0.04455	0.1588	Surface	Mt-S
el 11out grain 1 transect 1_ sp1	1.381	0.0394	0.9331	b.d	0.3223	b.d	0.0438	b.d	66.6443	0.0314	27.6469	97.0422	0.04825	0.0708	Surface	Mt-S
el 11out grain 1 transect 1_ sp2	0.7646	0.0237	0.5049	b.d	0.1851	0.0209	0.039	b.d	66.8716	0.0236	26.7863	95.2197	0.04345	0.0473	Surface	Mt-S
el 11out grain 1 transect 1_ sp3	0.8687	0.0338	0.5402	b.d	0.1408	0.0176	0.0379	b.d	67.0465	0.0179	26.9488	95.6522	0.04235	0.0517	Surface	Mt-S
el 11out grain 1 transect 1_ sp4	1.1018	0.0292	0.798	b.d	0.3402	b.d	0.0405	b.d	67.5351	0.0223	27.6361	97.5032	0.04495	0.0515	Surface	Mt-S
el 11out grain 1 transect 1_ sp5	1.3797	0.0307	0.8831	b.d	0.3347	b.d	0.0408	b.d	68.2851	0.0212	28.229	99.2043	0.04525	0.0519	Surface	Mt-S
el 11out grain 1 transect 1_ sp6	1.1601	0.4814	0.9712	b.d	0.3392	0.0099	0.0397	b.d	67.806	0.0276	28.276	99.1111	0.04415	0.509	Surface	Mt-S
el 11 out grain 1 transect 2_sp 1	0.9182	0.0492	0.8722	b.d	0.2911	0.0093	0.0406	b.d	68.8349	0.035	28.0167	99.0672	0.04505	0.0842	Surface	Mt-S
el 11 out grain 1 transect 2_sp 2	1.3117	0.0437	0.8598	b.d	0.3207	0.0114	0.0374	b.d	68.296	0.0351	28.1595	99.0753	0.04185	0.0788	Surface	Mt-S
el 11 out grain 1 transect 2_sp 3	1.3208	0.0147	0.8668	b.d	0.3261	b.d	0.0359	b.d	68.4723	0.0387	28.2239	99.2992	0.04035	0.0534	Surface	Mt-S
el 11 out grain 1 transect 2_sp 4	1.2324	b.d	0.8167	b.d	0.2992	0.009	0.0374	b.d	68.6289	0.037	28.1391	99.2036	0.04185	0.0409	Surface	Mt-S
el 11 out grain 1 transect 2_sp 5	1.0234	0.8742	0.7144	b.d	0.2829	0.021	0.0369	b.d	67.5804	0.0332	28.1708	98.7372	0.04135	0.9074	Surface	Mt-S
el 11 out grain 1 transect 2_sp 6	1.6471	0.0203	0.707	b.d	0.279	b.d	0.0375	b.d	67.8471	0.0279	28.1259	98.6918	0.04195	0.0482	Surface	Mt-S
el 11 out grain 1 transect 2_sp 7	1.5627	0.0766	1.0293	b.d	0.3199	b.d	0.0408	b.d	67.3047	0.0201	28.1541	98.5082	0.04525	0.0967	Surface	Mt-S
el 11 out grain 1 transect 2_sp 8	1.3655	0.2513	0.9135	b.d	0.319	b.d	0.0457	b.d	66.6112	b.d	27.7616	97.2717	0.05015	0.25515	Surface	Mt-S
el 11 out grain 1 transect 2_sp 9	1.4989	0.0263	1.0099	b.d	0.3204	b.d	0.0402	b.d	67.0048	b.d	27.9228	97.8272	0.04465	0.03015	Surface	Mt-S
el 11 out grain 2 sp 2	1.0613	0.023	0.6688	b.d	0.3308	b.d	0.0422	b.d	66.7293	0.0111	27.1811	96.0476	0.04665	0.0341	Surface	Mt-S
el 11 out grain 2 sp 3	1.1298	0.0083	0.7546	b.d	0.3037	b.d	0.0388	b.d	67.1165	0.0245	27.432	96.8082	0.04325	0.0328	Surface	Mt-S
el 11 out grain 2 sp 6	1.3665	0.0395	0.6918	b.d	0.2797	0.0089	0.0386	b.d	66.5127	0.0348	27.3709	96.3434	0.04305	0.0743	Surface	Mt-S
el 11 out grain 2 sp 7	1.1427	0.0079	0.6544	b.d	0.2828	0.0193	0.0375	b.d	66.9231	0.0291	27.2903	96.3871	0.04195	0.037	Surface	Mt-S
el 12 bse 1 spot 1	b.d	0.0137	0.4429	b.d	0.048	0.0229	0.0816	b.d	68.3914	b.d	26.6022	95.6065	0.08605	0.01755	Surface	Mt-S
el 12 bse 1 spot 2	0.011866	0.0149	0.3002	b.d	0.0323	0.0253	0.0894	b.d	68.8338	0.0540799	26.6701	96.032	0.09385	0.0689799	Surface	Mt-S
el 12 bse 1 spot 3	b.d	0.0121	0.367	b.d	0.0449	0.0182	0.0913	b.d	68.8676	0.0402862	26.7356	96.1771	0.09575	0.0523862	Surface	Mt-S
el 12 bse 1 spot 4	b.d	0.0383	1.0297	b.d	0.0577	0.0453	0.0325	b.d	69.0497	b.d	27.3324	97.5894	0.03695	0.04215	Surface	Mt-S
el 12 bse 1 spot7	0.0252882	0.0153	0.3273	b.d	0.0343	0.0276	0.092	b.d	68.8379	0.0440083	26.7056	96.1093	0.09645	0.0593083	Surface	Mt-S
el 12 bse 1 spot8	0.013487	0.0137	0.3009	b.d	0.0272	0.0352	0.0891	b.d	68.5878	0.17056	26.6324	95.8703	0.09355	0.18426	Surface	Mt-S
el 12 bse 2 transect_ sp 1	0.120929	0.0105	0.3202	b.d	0.0191	0.0131	0.0887	b.d	68.5332	0.0507956	26.6384	95.7949	0.09315	0.0612956	Surface	Mt-S
el 12 bse 2 transect_ sp 2	b.d	b.d	0.3364	b.d	0.0348	0.018	0.1005	b.d	68.9951	0.0632756	26.7617	96.3136	0.10495	0.0671756	Surface	Mt-S
el 12 bse 2 transect_ sp 3	0.0257421	0.0155	0.2954	b.d	0.0325	0.0181	0.0977	b.d	69.1478	0.0402862	26.788	96.461	0.10215	0.0557862	Surface	Mt-S
el 12 bse 2 transect_ sp 4	0.0435086	0.0112	0.3792	b.d	0.0574	0.0146	0.0917	b.d	68.7407	0.057583	26.7213	96.1172	0.09615	0.068783	Surface	Mt-S
el 12 bse 2 transect_ sp 5	0.0276225	0.0151	0.2944	b.d	0.0357	0.0186	0.0964	b.d	68.9303	0.0582398	26.7143	96.1906	0.10085	0.0733398	Surface	Mt-S
el 12 bse 2 transect_ sp 6	0.0454539	0.0176	0.357	b.d	0.0457	0.0165	0.0914	b.d	68.6404	b.d	26.6481	95.866	0.09585	0.02145	Surface	Mt-S
el 12 bse 2 transect_ sp 7	b.d	0.0113	0.3317	b.d	0.0252	0.015	0.0882	b.d	69.0286	0.0696251	26.7651	96.3348	0.09265	0.0809251	Surface	Mt-S
el 12 bse 2 transect_ sp 8	b.d	0.0153	0.3535	b.d	0.0256	0.0214	0.0896	b.d	68.7241	0.074223	26.6794	95.9831	0.09405	0.089523	Surface	Mt-S
el 12 bse 2 transect_ sp 9	0.051549	0.0187	0.3559	b.d	0.0539	0.0272	0.0968	b.d	68.5627	0.0637135	26.6675	95.898	0.10125	0.0824135	Surface	Mt-S
el 12 bse 2 transect_ sp 10	0.0671758	0.0165	0.3805	b.d	0.0699	0.0225	0.0982	0.00482976	68.9991	0.0490441	26.8559	96.5636	0.10265	0.0655441	Surface	Mt-S
el 8 bse 1 transect 1_ sp 1	0.362443	b.d	0.3752	b.d	0.1107	b.d	0.0551	b.d	71.4262	0.0259181	28.0177	100.377	0.05955	0.0298181	Surface	Mt-S
el 8 bse 1 transect 1_ sp 2	0.563505	b.d	0.8676	b.d	0.2904	b.d	0.0576	b.d	70.1386	0.0484555	28.1818	100.152	0.06205	0.0523555	Surface	Mt-S
el 8 bse 1 transect 1_ sp 3	0.300783	b.d	0.1751	b.d	0.0856	0.0098	0.0535	b.d	70.9491	0.0256927	27.6101	99.2136	0.05795	0.0295927	Surface	Mt-S
el 8 bse 1 transect 1_ sp 4	0.220901	b.d	0.2015	b.d	0.0209	b.d	0.0548	b.d	70.7233	b.d	27.4366	98.6657	0.05925	0.00775	Surface	Mt-S
el 8 bse 1 transect 2_ sp 1	0.303341	0.0159	0.1644	b.d	0.1288	b.d	0.052	b.d	72.046	0.0322286	28.0627	100.805	0.05645	0.0481286	Surface	Mt-S
el 8 bse 1 transect 2_ sp 2	0.475165	b.d	0.6491	b.d	0.2257	b.d	0.0532	b.d	71.0486	0.0347077	28.2443	100.735	0.05765	0.0386077	Surface	Mt-S
el 8 bse 1 transect 2_ sp 3	0.537191	b.d	0.9316	b.d	0.2963	b.d	0.0548	b.d	70.2825	0.0320032	28.2579	100.396	0.05925	0.0359032	Surface	Mt-S
el 8 bse 1 transect 2_ sp 4	0.259015	b.d	0.0961	b.d	0.0256	0.0228	0.0569	b.d	70.5376	b.d	27.3341	98.3399	0.06135	0.00775	Surface	Mt-S
el 8 bse 1 transect 2_ sp 5	0.211295	0.0104	0.1281	b.d	0.0247	b.d	0.059	b.d	72.6518	b.d	28.1179	101.207	0.06345	0.01425	Surface	Mt-S
el 8 bse 1 transect 3_ sp 1	0.207483	b.d	0.018	b.d	b.d	b.d	0.0552	b.d	72.557	b.d	27.9862	100.832	0.05965	0.00775	Surface	Mt-S
el 8 bse 1 transect 3_ sp 2	0.33874	b.d	0.3642	b.d	0.1253	b.d	0.0567	b.d	70.4236	b.d	27.6055	98.9218	0.06115	0.00775	Surface	Mt-S
el 8 bse 1 transect 3_ sp 3	0.219701	b.d	0.0967	b.d	0.0184	0.0608	0.0565	b.d	70.7092	b.d	27.4107	98.5798	0.06095	0.00775	Surface	Mt-S
el 8 bse 1 transect 3_ sp 4	0.281987	b.d	0.1045	b.d	0.0137	0.0273	0.0573	b.d	71.0543	b.d	27.5576	99.1044	0.06175	0.00775	Surface	Mt-S
el 8 bse 1 transect 3_ sp 5	0.234372	b.d	0.0757	b.d	0.0109	0.1269	0.0553	b.d	69.4714	0.0207345	27.0222	97.0214	0.05975	0.0246345	Surface	Mt-S
el 8 bse 1 transect 3_ sp 6	0.224191	b.d	0.0295	b.d	b.d	0.0317	0.0608	b.d	69.8281	0.0281718	27.0022	97.2086	0.06525	0.0320718	Surface	Mt-S
el 8 bse 1 transect 3_ sp 7	0.269405	b.d	0.105	b.d	0.0087	0.0471	0.0591	b.d	69.2506	0.0329047	26.893	96.6697	0.06355	0.0368047	Surface	Mt-S
el 8 bse 1 transect 3_ sp 8	0.167438	b.d	0.1499	b.d	0.0324	0.1613	0.0576	b.d	69.3538	b.d	27.0253	96.9555	0.06205	0.00775	Surface	Mt-S
el 8 bse 1 transect 3_ sp 9	0.176784	b.d	0.0345	b.d	b.d	0.0487	0.0587	b.d	70.0071	b.d	27.0445	97.378	0.06315	0.00775	Surface	Mt-S
el 8 bse 2 transect 1_ sp 1	b.d	b.d	b.d	b.d	b.d	b.d	b.d	b.d	71.1224	b.d	27.2535	98.3869	0.0077	0.00775	Surface	Mt-S
el 8 bse 2 transect 1_ sp 2	b.d	b.d	0.0129	b.d	b.d	b.d	0.0391	b.d	70.6192	b.d	27.0749	97.7538	0.04355	0.00775	Surface	Mt-S
el 8 bse 2 transect 1_ sp 3	0.0159763	b.d	b.d	b.d	b.d	b.d	0.0081	b.d	70.8751	b.d	27.1536	98.0605	0.01255	0.00775	Surface	Mt-S
el 8 bse 2 transect 1_ sp 4	0.0315872	0.0104	0.0763	b.d	0.0213	b.d	0.1804	b.d	70.3409	b.d	27.0872	97.752	0.18485	0.01425	Surface	Mt-S
el 8 bse 2 transect 1_ sp 5	0.0262617	b.d	b.d	b.d	b.d	b.d	0.0137	b.d	70.5456	b.d	27.0392	97.6325	0.01815	0.00775	Surface	Mt-S
el 8 bse 2 transect 2_ sp 2	0.3189	b.d	0.166	b.d	0.0279	b.d	0.0545	b.d	69.7116	b.d	27.1128	97.3995	0.05895	0.00775	Surface	Mt-S
el 8 bse 2 transect 2_ sp 3	b.d	b.d	b.d	b.d	b.d	b.d	0.1106	0.0060012	70.6534	b.d	27.1134	97.8912	0.11505	0.00775	Surface	Mt-S
el 8 bse 2 transect 2_ sp 4	0.0251653	b.d	0.0382	b.d	0.014	b.d	0.0546	b.d	70.6634	b.d	27.1142	97.9172	0.05905	0.00775	Surface	Mt-S
el 8 bse 2 transect 2_ sp 5	0.275096	b.d	0.1589	b.d	0.1463	0.0946	0.0597	b.d	69.209	0.0304256	27.0569	97.0349	0.06415	0.0343256	Surface	Mt-S
el 8 bse 2 transect 2_ sp 6	0.32031	b.d	0.0424	b.d	b.d	b.d	0.0553	b.d	72.2738	b.d	27.9956	100.695	0.05975	0.00775	Surface	Mt-S
el 8 bse 2 transect 2_ sp 7	0.421859	b.d	0.3775	b.d	0.1227	b.d	0.0574	b.d	70.642	b.d	27.7708	99.4001	0.06185	0.00775	Surface	Mt-S
el 8 bse 2 transect 2_ sp 8	0.612374	b.d	0.9118	b.d	0.2925	b.d	0.0564	b.d	69.0075	b.d	27.8096	98.6979	0.06085	0.00775	Surface	Mt-S
el 8 bse 2 transect 4_ sp 1	b.d	b.d	0.0393	b.d	0.0166	0.3506	0.0096	b.d	69.5853	b.d	27.1202	97.1293	0.01405	0.00775	Surface	Mt-S
el 8 bse 2 transect 4_ sp 2	b.d	b.d	0.007	b.d	b.d	b.d	0.0637	b.d	70.8506	b.d	27.169	98.0981	0.06815	0.00775	Surface	Mt-S
el 8 bse 2 transect 4_ sp 3	0.00809259	b.d	0.0129	b.d	b.d	b.d	0.0568	b.d	70.9653	b.d	27.2001	98.2509	0.06125	0.00775	Surface	Mt-S
el 8 bse 2 transect 4_ sp 4	0.039001	b.d	0.0286	b.d	b.d	b.d	0.0578	b.d	70.6398	b.d	27.1152	97.8882	0.06225	0.00775	Surface	Mt-S
el 8 bse 2 transect 4_ sp 5	0.0524191	b.d	0.0164	b.d	b.d	b.d	0.0946	b.d	70.5262	b.d	27.0897	97.787	0.09905	0.00775	Surface	Mt-S
el 8 bse 2 transect 4_ sp 6	0.230299	b.d	0.092	b.d	0.0085	b.d	0.0673	b.d	70.5389	b.d	27.2899	98.2347	0.07175	0.00775	Surface	Mt-S
el 2b bse 7 transect 2 _ sp 1	b.d	b.d	0.093	b.d	b.d	b.d	0.0315	b.d	69.9923	b.d	26.8931	97.0176	0.03595	0.00775	Surface	Mt-S
el 2b bse 7 transect 2 _ sp 2	b.d	b.d	0.1498	b.d	b.d	b.d	0.0372	b.d	69.7563	b.d	26.8485	96.7995	0.04165	0.00775	Surface	Mt-S
el 2b bse 7 transect 2 _ sp 3	b.d	b.d	0.1159	b.d	b.d	b.d	0.0211	b.d	69.3485	b.d	26.6602	96.1535	0.02555	0.00775	Surface	Mt-S
el 2b bse 7 transect 2 _ sp 4	b.d	b.d	0.1787	b.d	b.d	b.d	0.0191	b.d	69.6528	0.0191518	26.8293	96.703	0.02355	0.0230518	Surface	Mt-S
el 2b bse 7 transect 2 _ sp 5	b.d	b.d	0.1112	b.d	b.d	b.d	0.031	b.d	69.11	b.d	26.5697	95.8297	0.03545	0.00775	Surface	Mt-S
el 2b bse 7 transect 2 _ sp 6	b.d	b.d	0.1159	b.d	b.d	b.d	0.0067	b.d	69.5449	b.d	26.7292	96.4045	0.01115	0.00775	Surface	Mt-S
el 6 bse 9 sp 1	0.683756	b.d	0.6973	b.d	0.1518	b.d	0.0521	b.d	68.8702	0.0984313	27.6168	98.1744	0.05655	0.102331	Surface	Mt-S
el 6 bse 9 sp 2	0.447529	b.d	0.2616	b.d	0.0662	b.d	0.0512	b.d	69.6318	0.0868512	27.319	97.8681	0.05565	0.0907512	Surface	Mt-S
el 6 bse 9 sp 3	0.453553	b.d	0.1828	b.d	0.043	b.d	0.0523	b.d	69.8655	0.0868512	27.3418	98.0298	0.05675	0.0907512	Surface	Mt-S
el 2b bse 7 transect 1 _ sp 1	0.108836	b.d	0.2209	b.d	0.0577	b.d	0.0256	b.d	70.1931	0.0244965	27.1659	97.8004	0.03005	0.0283965	Surface	Mt-S
el 2b bse 7 transect 1 _ sp 2	0.0863349	b.d	0.0712	b.d	0.0197	b.d	0.022	b.d	70.5249	0.0298412	27.1395	97.8974	0.02645	0.0337412	Surface	Mt-S
el 2b bse 7 transect 1 _ sp 3	0.107036	b.d	0.1882	b.d	0.0446	b.d	0.0189	b.d	69.9931	0.0322908	27.0563	97.4443	0.02335	0.0361908	Surface	Mt-S
el 2b bse 7 transect 1 _ sp 4	0.139368	b.d	0.2486	b.d	0.0855	b.d	0.0228	b.d	69.8081	0.0356312	27.0846	97.4286	0.02725	0.0395312	Surface	Mt-S
el 2b bse 7 transect 1 _ sp 6	0.106551	b.d	0.3646	b.d	0.0548	b.d	0.0203	b.d	69.5102	0.0289504	27.0102	97.0994	0.02475	0.0328504	Surface	Mt-S
el 2b bse 7 transect 1 _ sp 7	0.12199	b.d	0.1762	b.d	0.05	b.d	0.0189	b.d	70.0547	0.0398625	27.0897	97.5552	0.02335	0.0437625	Surface	Mt-S
el 2b bse 7 transect 1 _ sp 8	0.117559	b.d	0.174	b.d	0.042	b.d	0.0162	b.d	69.6801	0.0320681	26.9326	96.9984	0.02065	0.0359681	Surface	Mt-S
el 2b bse 7 transect 1 _ sp 9	0.124068	b.d	0.2529	b.d	0.086	b.d	0.0195	b.d	69.3144	0.0267234	26.8813	96.7088	0.02395	0.0306234	Surface	Mt-S
el 2b bse 7 transect 1 _ sp 10	0.198148	b.d	0.5182	b.d	0.1965	b.d	0.0202	b.d	69.352	0.0396398	27.2264	97.555	0.02465	0.0435398	Surface	Mt-S
el 10 bse 1 light 2	b.d	b.d	0.0098	b.d	b.d	b.d	b.d	b.d	71.3969	b.d	27.3545	98.7722	0.0077	0.00775	Surface	Mt-S
el 10 bse 10 spot 1	0.456257	b.d	0.1445	b.d	0.0333	b.d	0.0572	b.d	70.4755	0.04077	27.5271	98.7385	0.06165	0.04467	Surface	Mt-S
el 10 bse 10 spot 2	0.38738	0.0148	0.2868	b.d	0.0469	b.d	0.0548	b.d	69.0563	b.d	27.0332	96.884	0.05925	0.01865	Surface	Mt-S
el 10 bse 10 spot 3	0.454157	b.d	0.015	b.d	b.d	b.d	0.0493	b.d	71.7243	0.0511393	27.8982	100.196	0.05375	0.0550393	Surface	Mt-S
el 10 bse 10 spot 4	0.44728	0.0131	0.033	b.d	b.d	b.d	0.0543	b.d	71.2839	0.0504323	27.7467	99.6286	0.05875	0.0635323	Surface	Mt-S
el 10 bse 10 spot 5	0.423551	b.d	0.0805	b.d	0.0152	b.d	0.0523	b.d	71.6964	0.0412413	27.9046	100.218	0.05675	0.0451413	Surface	Mt-S
el 10 bse 10 spot 6	0.431583	b.d	0.0293	b.d	b.d	b.d	0.0461	b.d	71.1424	0.0744701	27.6747	99.4024	0.05055	0.0783701	Surface	Mt-S
el 10 bse 10 spot 7	0.441872	0.0112	0.1358	b.d	0.0208	b.d	0.0588	b.d	69.2683	b.d	27.0322	96.9729	0.06325	0.01505	Surface	Mt-S
el 10 bse 10 spot 8	0.387747	b.d	0.029	b.d	b.d	b.d	0.0506	b.d	71.4076	0.0252161	27.7201	99.6241	0.05505	0.0291161	Surface	Mt-S
el 10 bse 10 spot 9	0.56057	0.0117	0.4511	b.d	0.1181	b.d	0.0385	b.d	70.2293	0.0791834	27.8159	99.3044	0.04295	0.0908834	Surface	Mt-S
el 10 bse 10 spot 10	0.535266	0.0682	0.4121	b.d	0.1054	b.d	0.0395	b.d	68.349	0.0881386	27.0877	96.6853	0.04395	0.156339	Surface	Mt-S
el 10 bse 10 spot 11	0.591648	b.d	0.4291	b.d	0.1039	b.d	0.0404	b.d	69.9877	0.0921449	27.7263	98.9751	0.04485	0.0960449	Surface	Mt-S
el 10 bse 10 spot 12	0.516629	b.d	0.3254	b.d	0.0772	b.d	0.0402	b.d	70.4794	0.083661	27.7519	99.2783	0.04465	0.087561	Surface	Mt-S
el 10 bse 10 spot 13	0.250939	b.d	0.2858	b.d	0.062	0.019	0.0359	b.d	68.3102	0.0681071	26.651	95.6868	0.04035	0.0720071	Surface	Mt-S
el 10 bse 10 spot 14	0.535003	b.d	0.3978	b.d	0.0874	b.d	0.0393	b.d	70.2681	0.0841323	27.7475	99.1632	0.04375	0.0880323	Surface	Mt-S
el 10 bse 10 spot 15	0.361814	0.0116	0.1618	b.d	0.0327	b.d	0.0428	b.d	70.5619	0.0704638	27.5017	98.7448	0.04725	0.0820638	Surface	Mt-S
el 10 bse 10 spot 16	0.548705	b.d	0.3228	b.d	0.0757	b.d	0.0523	b.d	69.7575	0.0346427	27.4876	98.2831	0.05675	0.0385427	Surface	Mt-S
el 10 bse 10 spot 17	0.491903	0.0086	0.1829	b.d	0.0277	b.d	0.0502	b.d	70.4147	0.0242735	27.5557	98.756	0.05465	0.0328735	Surface	Mt-S
el 10 bse 10 spot 18	0.470116	b.d	0.3292	b.d	0.0791	b.d	0.045	b.d	70.6617	0.0584449	27.7768	99.4242	0.04945	0.0623449	Surface	Mt-S
el 10 bse 10 spot 19	0.484133	b.d	0.2866	b.d	0.0756	b.d	0.0437	b.d	70.4939	0.0796547	27.6985	99.166	0.04815	0.0835547	Surface	Mt-S
el 10 bse 10 spot 20	0.472164	b.d	0.3073	b.d	0.0917	b.d	0.0411	b.d	70.0909	0.0721134	27.5543	98.6335	0.04555	0.0760134	Surface	Mt-S
el 10 bse 10 spot 21	0.418878	b.d	0.1171	b.d	0.0328	b.d	0.0514	b.d	70.7611	0.0648078	27.5892	99.0392	0.05585	0.0687078	Surface	Mt-S
el 10 bse 10 spot 22	0.367903	0.0122	0.1695	b.d	0.0295	b.d	0.0526	b.d	69.415	0.0473686	27.0687	97.1627	0.05705	0.0595686	Surface	Mt-S
el 10 bse 10 spot 23	0.651968	0.0143	0.6812	b.d	0.0513	b.d	0.0503	b.d	69.7433	0.101807	27.8655	99.1597	0.05475	0.116107	Surface	Mt-S
el 10 bse 10 spot 24	0.521354	0.0094	0.4325	b.d	0.1244	b.d	0.0409	b.d	69.9417	0.0796547	27.6602	98.8101	0.04535	0.0890547	Surface	Mt-S
el 10 bse 10 spot 25	0.566344	b.d	0.3378	b.d	0.077	b.d	0.0448	b.d	70.2279	0.0546742	27.6994	99.0118	0.04925	0.0585742	Surface	Mt-S
el 10 bse 10 spot 26	0.398404	0.0111	0.1371	b.d	0.0436	b.d	0.0558	b.d	70.1813	0.0438336	27.3701	98.2412	0.06025	0.0549336	Surface	Mt-S
el 10 bse 10 spot 27	0.407591	0.0086	0.0372	b.d	b.d	b.d	0.0582	b.d	68.5244	0.0301651	26.6513	95.7175	0.06265	0.0387651	Surface	Mt-S
el 10 bse 10 spot 29	0.523769	0.0143	0.3741	b.d	0.083	b.d	0.0521	b.d	70.1652	0.0586805	27.6817	98.9528	0.05655	0.0729805	Surface	Mt-S
el 10 bse 10 spot 31	0.579994	b.d	0.4934	b.d	0.0876	b.d	0.041	b.d	70.0432	0.0666931	27.7678	99.0836	0.04545	0.0705931	Surface	Mt-S
el 10 bse 10 spot 32	0.508544	b.d	0.3536	b.d	0.0808	b.d	0.0422	b.d	70.4452	0.0513749	27.7434	99.229	0.04665	0.0552749	Surface	Mt-S
el 10 bse 10 spot 35	0.394782	b.d	0.0368	b.d	b.d	b.d	0.0555	b.d	69.7099	0.0299294	27.0876	97.3184	0.05995	0.0338294	Surface	Mt-S
el 10 bse 10 spot 36	0.43426	0.0096	0.0447	b.d	b.d	b.d	0.0565	b.d	70.8378	b.d	27.5538	98.9406	0.06095	0.01345	Surface	Mt-S
el 10 bse 10 spot 37	0.517994	0.0102	0.3449	b.d	0.0461	b.d	0.0435	b.d	70.2073	0.0702281	27.6486	98.8888	0.04795	0.0804281	Surface	Mt-S
el 10 bse 10 spot 38	0.668242	0.0151	0.2654	b.d	0.0634	b.d	0.0539	b.d	69.6341	0.0332287	27.5041	98.2375	0.05835	0.0483287	Surface	Mt-S
el 10 bse 10 spot 39	0.448592	b.d	0.2514	b.d	0.0655	b.d	0.05	b.d	70.7941	0.035821	27.7355	99.3848	0.05445	0.039721	Surface	Mt-S
el 10 bse 10 spot 40	0.38108	b.d	0.0532	b.d	b.d	0.0255	0.0518	b.d	70.3628	0.0207385	27.3475	98.2465	0.05625	0.0246385	Surface	Mt-S
el 10 bse 10 spot 41	0.577894	b.d	0.455	b.d	0.0695	b.d	0.0399	b.d	69.7356	0.0447763	27.6007	98.5273	0.04435	0.0486763	Surface	Mt-S
el 10 bse 4 spot 11	0.5013	b.d	0.308	b.d	0.0676	b.d	0.0439	b.d	70.7939	0.079419	27.8401	99.6382	0.04835	0.083319	Surface	Mt-S
el 2a sp 1	0.475838	b.d	0.3342	b.d	0.1163	b.d	0.0489	b.d	71.2201	0.0758841	28.0271	100.302	0.05335	0.0797841	Surface	Mt-S
el 2a sp 2	b.d	b.d	0.09	b.d	b.d	b.d	0.0487	b.d	69.4215	b.d	26.68	96.2479	0.05315	0.00775	Surface	Mt-S
el 2a sp 3	0.506602	b.d	0.7623	b.d	0.2519	b.d	0.0644	b.d	68.8682	0.0610372	27.5539	98.0722	0.06885	0.0649372	Surface	Mt-S
el 2a bse 1 spot 1	0.458199	b.d	0.4159	b.d	0.1271	b.d	0.0583	b.d	69.8509	0.0676358	27.5572	98.5391	0.06275	0.0715358	Surface	Mt-S
el 2a bse 1 spot 2	0.469906	b.d	0.3983	b.d	0.1241	b.d	0.0548	b.d	69.9714	0.0735274	27.5994	98.6953	0.05925	0.0774274	Surface	Mt-S
el 2a bse 1 spot 3	0.467439	b.d	0.4066	b.d	0.1354	b.d	0.0552	b.d	70.3224	0.0768267	27.745	99.2127	0.05965	0.0807267	Surface	Mt-S
el 2a bse 1 spot 4	0.458724	b.d	0.3476	b.d	0.1009	b.d	0.058	b.d	70.4554	0.0834253	27.7288	99.2367	0.06245	0.0873253	Surface	Mt-S
el 2a bse 1 spot 5	0.470641	b.d	0.403	b.d	0.1253	b.d	0.059	b.d	70.2752	0.0685784	27.7201	99.1258	0.06345	0.0724784	Surface	Mt-S
el 2a bse 1 spot 6	0.466861	b.d	0.3962	b.d	0.1307	b.d	0.0554	b.d	70.3763	0.0629225	27.7494	99.2416	0.05985	0.0668225	Surface	Mt-S
el 2a bse 1 spot 7	0.457832	b.d	0.4195	b.d	0.1373	b.d	0.0575	b.d	70.3101	0.0685784	27.7405	99.1952	0.06195	0.0724784	Surface	Mt-S
el 2a bse 1 spot 8	0.475628	b.d	0.4591	b.d	0.1476	b.d	0.0565	b.d	70.1476	0.0633938	27.7272	99.0809	0.06095	0.0672938	Surface	Mt-S
el 2a bse 1 spot 9	0.435415	b.d	0.3288	b.d	0.0937	b.d	0.055	b.d	70.1533	0.0610372	27.5648	98.696	0.05945	0.0649372	Surface	Mt-S
el 2a bse 1 spot 10	0.430428	b.d	0.3431	b.d	0.1062	b.d	0.0549	b.d	70.4443	0.0732917	27.6938	99.1499	0.05935	0.0771917	Surface	Mt-S
el 2a bse 1 spot 11	0.445232	b.d	0.3046	b.d	0.0863	b.d	0.0535	b.d	70.5481	0.0706994	27.705	99.2173	0.05795	0.0745994	Surface	Mt-S
el 2a bse 1 spot 12	0.456362	b.d	0.4021	b.d	0.1223	b.d	0.0532	b.d	70.5089	0.0619798	27.7896	99.3984	0.05765	0.0658798	Surface	Mt-S
el 2a bse 1 spot 13	0.458882	b.d	0.4067	b.d	0.1324	b.d	0.0558	b.d	70.3567	0.0676358	27.7458	99.2278	0.06025	0.0715358	Surface	Mt-S
el 2a bse 1 spot 14	0.462399	b.d	0.3818	b.d	0.1223	b.d	0.0549	b.d	70.4046	0.0704638	27.7436	99.244	0.05935	0.0743638	Surface	Mt-S
el 2a bse 1 spot 15	b.d	b.d	0.0958	b.d	b.d	b.d	0.0342	b.d	69.1646	b.d	26.5802	95.8826	0.03865	0.00775	Surface	Mt-S
el 2a bse 1 spot 16	0.450482	b.d	0.3133	b.d	0.1095	b.d	0.0591	b.d	70.3026	0.0671645	27.6358	98.9418	0.06355	0.0710645	Surface	Mt-S
el 2a bse 1 spot 17	0.460142	b.d	0.3668	b.d	0.1041	b.d	0.06	b.d	70.6013	0.0692854	27.7973	99.4628	0.06445	0.0731854	Surface	Mt-S
el 2a bse 1 spot 18	0.467176	b.d	0.3452	b.d	0.1029	b.d	0.0593	b.d	70.4352	0.0666931	27.7217	99.202	0.06375	0.0705931	Surface	Mt-S
el 2a bse 1 spot 19	0.00944957	b.d	0.43	b.d	b.d	b.d	0.0559	b.d	68.3675	b.d	26.5255	95.3962	0.06035	0.00775	Surface	Mt-S
el 2a bse 1 spot 20	0.44875	b.d	0.318	b.d	0.1045	b.d	0.0614	b.d	70.8572	0.0716421	27.8497	99.7151	0.06585	0.0755421	Surface	Mt-S
el 2a bse 1 spot 21	0.429903	b.d	0.247	b.d	0.0704	b.d	0.0626	b.d	70.7646	0.0782407	27.7288	99.3855	0.06705	0.0821407	Surface	Mt-S
el 2a bse 1 spot 22	0.440192	b.d	0.264	b.d	0.0673	b.d	0.0607	b.d	70.8884	0.0695211	27.7922	99.5862	0.06515	0.0734211	Surface	Mt-S
el 2a bse 1 spot 23	0.433	b.d	0.2508	b.d	0.0781	b.d	0.0619	b.d	70.4338	0.0617442	27.6055	98.9288	0.06635	0.0656442	Surface	Mt-S
el 2a bse 1 spot 24	0.435468	b.d	0.2801	b.d	0.0866	b.d	0.0634	b.d	70.5965	0.0730561	27.7016	99.2406	0.06785	0.0769561	Surface	Mt-S
el 2a bse 1 spot 25	0.410531	b.d	0.2361	b.d	0.0668	b.d	0.0617	b.d	70.8348	0.0558526	27.7193	99.389	0.06615	0.0597526	Surface	Mt-S
el 2a bse 1 spot 26	0.462871	b.d	0.4586	b.d	0.1512	b.d	0.0671	b.d	70.219	0.0697568	27.7517	99.1841	0.07155	0.0736568	Surface	Mt-S
el 2a bse 1 spot 27	0.461559	b.d	0.3902	b.d	0.1354	b.d	0.0649	b.d	70.4321	0.0638652	27.7684	99.3203	0.06935	0.0677652	Surface	Mt-S
el 2a bse 1 spot 28	0.441452	b.d	0.3094	b.d	0.111	b.d	0.0679	b.d	70.3492	0.0718778	27.649	99.0038	0.07235	0.0757778	Surface	Mt-S
el 2a bse 1 spot 29	0.442397	b.d	0.3066	b.d	0.1035	b.d	0.0671	b.d	70.3955	0.0699924	27.6604	99.0494	0.07155	0.0738924	Surface	Mt-S
el 2a bse 1 spot 30	0.450955	b.d	0.4192	b.d	0.1424	b.d	0.0674	b.d	70.1842	0.0706994	27.6938	99.0326	0.07185	0.0745994	Surface	Mt-S
el 2a bse 1 spot 31	0.455469	b.d	0.3566	b.d	0.1227	b.d	0.0644	b.d	70.3142	0.0803617	27.6919	99.0896	0.06885	0.0842617	Surface	Mt-S
el 2a bse 1 spot 32	0.460772	b.d	0.3951	b.d	0.1335	b.d	0.0661	b.d	70.4765	0.0824827	27.7951	99.4134	0.07055	0.0863827	Surface	Mt-S
el 2a bse 1 spot 33	0.458987	b.d	0.3547	b.d	0.1222	b.d	0.0678	b.d	70.6222	0.0831897	27.8134	99.5265	0.07225	0.0870897	Surface	Mt-S
el 2a bse 1 spot 34	0.469276	b.d	0.4302	b.d	0.1423	b.d	0.0592	b.d	69.9883	0.0855463	27.6457	98.8244	0.06365	0.0894463	Surface	Mt-S
el 2a bse 1 spot 35	0.479408	b.d	0.4933	b.d	0.1684	b.d	0.0597	b.d	70.3129	0.0796547	27.8383	99.4356	0.06415	0.0835547	Surface	Mt-S
el 2a bse 1 spot 36	0.471901	b.d	0.4393	b.d	0.1555	b.d	0.0603	b.d	70.2493	0.0692854	27.7558	99.2052	0.06475	0.0731854	Surface	Mt-S
el 1 bse 2 spot 1	b.d	0.0092	0.0196	b.d	b.d	b.d	0.0961	b.d	71.8062	0.0742	27.5887	99.594	0.10055	0.0834	Surface	Mt-S
el 1 bse 2 spot 2	b.d	b.d	0.0144	b.d	b.d	b.d	0.0984	b.d	71.4089	b.d	27.4024	98.9319	0.10285	0.00775	Surface	Mt-S
el 1 bse 2 spot 3	b.d	0.0122	0.1219	b.d	0.0165	b.d	0.0997	b.d	71.1396	b.d	27.3858	98.7795	0.10415	0.01605	Surface	Mt-S
el 1 bse 2 spot 5	b.d	0.0079	0.1193	b.d	b.d	b.d	0.1052	b.d	71.1403	b.d	27.3855	98.7621	0.10965	0.01175	Surface	Mt-S
el 1 bse 2 spot 6	b.d	b.d	0.0673	b.d	0.0178	b.d	0.103	b.d	71.4337	b.d	27.4521	99.0817	0.10745	0.00775	Surface	Mt-S
el 1 bse 3 spot 1	0.200025	0.0124	0.3019	b.d	0.033	b.d	0.0728	b.d	69.0164	b.d	26.8633	96.5037	0.07725	0.01625	Surface	Mt-S
el 1 bse 3 spot 2	b.d	b.d	0.0831	b.d	b.d	0.0551	0.0865	b.d	70.3978	b.d	27.1168	97.7471	0.09095	0.00775	Surface	Mt-S
el 1 bse 3 spot 3	b.d	b.d	0.3037	b.d	0.0128	b.d	0.0722	b.d	69.5807	b.d	26.9084	96.8856	0.07665	0.00775	Surface	Mt-S
el 1 bse 3 spot 4	b.d	b.d	0.168	b.d	b.d	b.d	0.0733	b.d	69.5012	b.d	26.7799	96.5302	0.07775	0.00775	Surface	Mt-S
el 1 bse 3 spot 5	0.460127	0.0113	0.3291	b.d	0.1093	0.0193	0.0719	b.d	68.8899	b.d	27.1104	97.0051	0.07635	0.01515	Surface	Mt-S
LCN-05_spot1_pt1	0.868411	0.165486	0.016417	0.113889	b.d	b.d	0.192463	b.d	70.5547	b.d	27.9854	99.8967	0.306352	0.165486	Drill core	Mt-Z
LCN-05_spot1_pt2	0.889649	0.176359	0.0155703	0.116177	b.d	b.d	0.194327	0.00636255	70.4619	0.0422399	27.9974	99.9	0.310504	0.218598	Drill core	Mt-Z
LCN-05_spot1_pt3	0.64677	0.174928	0.0174519	0.0945668	b.d	b.d	0.195087	b.d	69.7757	0.0547726	27.5154	98.4747	0.289654	0.229701	Drill core	Mt-Z
LCN-05_spot1_pt4	0.860908	0.138363	0.00771459	0.0994426	b.d	b.d	0.187421	b.d	70.6439	b.d	27.9763	99.9141	0.286864	0.138363	Drill core	Mt-Z
LCN-05_spo12_pt1	0.856127	0.152497	0.0161818	0.107328	b.d	b.d	0.191979	0.00657002	70.9339	b.d	28.1086	100.373	0.299307	0.152497	Drill core	Mt-Z
LCN-05_spo12_pt2	0.860302	0.112213	0.0166993	0.0954095	b.d	b.d	0.189286	b.d	70.7403	b.d	27.9977	100.012	0.284696	0.112213	Drill core	Mt-Z
LCN-05_spo12_pt3	0.855401	0.134129	0.0317521	0.100285	0.0469436	b.d	0.188388	0.00615508	70.384	b.d	27.9154	99.6624	0.288674	0.134129	Drill core	Mt-Z
LCN-05_spo12_pt4	0.847777	0.135159	0.0170285	0.108291	b.d	b.d	0.194465	b.d	70.7919	0.0314865	28.045	100.171	0.302757	0.166645	Drill core	Mt-Z
LCN-05_spo12_pt5	0.871799	0.0850893	0.0291649	0.0954095	0.0114129	b.d	0.190805	b.d	70.8372	b.d	28.0396	100.16	0.286215	0.0850893	Drill core	Mt-Z
LCN-05_spo10_pt1	0.878334	0.180765	0.0123245	0.111421	b.d	b.d	0.190253	0.0084373	70.8517	b.d	28.118	100.351	0.301674	0.180765	Drill core	Mt-Z
LCN-05_spo10_pt2	0.381926	0.165772	0.012889	0.106365	b.d	b.d	0.195018	b.d	69.853	0.039919	27.3012	98.056	0.301383	0.205691	Drill core	Mt-Z
LCN-05_spo10_pt3	0.876095	0.148777	0.0143002	0.109917	b.d	b.d	0.192463	0.00636255	70.7562	b.d	28.0552	100.159	0.302379	0.148777	Drill core	Mt-Z
LCN-05_spot8_pt1	0.74806	0.188318	0.0122304	0.129059	b.d	b.d	0.181344	b.d	70.5752	0.052297	27.9249	99.8114	0.310403	0.240615	Drill core	Mt-Z
LCN-05_spot8_pt2	0.617242	0.184942	0.0156173	0.127012	b.d	b.d	0.18314	b.d	70.57	0.0490477	27.8066	99.5536	0.310152	0.23399	Drill core	Mt-Z
LCN-05_spot8_pt3	0.840516	0.194784	0.0148647	0.124123	b.d	b.d	0.178444	b.d	70.4909	0.0642881	27.9822	99.8901	0.302567	0.259072	Drill core	Mt-Z
LCN-05_spot8_pt4	0.488602	0.19158	0.0146765	0.119247	b.d	b.d	0.189148	0.00615508	70.6538	0.0489704	27.7318	99.444	0.308395	0.24055	Drill core	Mt-Z
LCN-05_spot7_pt1	0.715507	0.185514	0.0504741	0.130624	b.d	b.d	0.192532	0.00601676	67.9226	b.d	26.8976	96.1009	0.323156	0.185514	Drill core	Mt-Z
LCN-05_spot7_pt2	0.858427	0.198446	0.01049	0.140857	b.d	b.d	0.189769	0.0067775	70.7121	0.0300166	28.0837	100.231	0.330626	0.228463	Drill core	Mt-Z
LCN-05_spot7_pt3	0.87785	0.212752	0.0332104	0.140074	b.d	b.d	0.18535	0.00636255	70.5773	b.d	28.0638	100.097	0.325424	0.212752	Drill core	Mt-Z
LCN-05_spot9_pt1	0.874945	0.18128	0.0112426	0.123822	b.d	b.d	0.190874	b.d	70.5177	0.0546952	28.0106	99.9652	0.314696	0.235975	Drill core	Mt-Z
LCN-05_spot9_pt2	0.877245	0.186201	0.0121364	0.125206	b.d	b.d	0.193982	0.00650087	70.5382	0.0558556	28.03	100.025	0.319188	0.242056	Drill core	Mt-Z
LCN-05_spot9_pt3	0.679928	0.18128	0.0122304	0.123521	b.d	b.d	0.188872	b.d	70.4159	b.d	27.7791	99.3809	0.312392	0.18128	Drill core	Mt-Z
LCN-05_spot9_pt4	0.0959657	0.189462	0.0136416	0.109796	b.d	b.d	0.194811	b.d	70.2975	0.0284694	27.2363	98.1659	0.304607	0.217932	Drill core	Mt-Z
LCN-05_spot6_pt1	0.881299	0.211665	0.012936	0.156327	b.d	b.d	0.170502	b.d	69.5136	0.052297	27.663	98.6616	0.32683	0.263962	Drill core	Mt-Z
LCN-05_spot6_pt2	0.887773	0.215956	0.038667	0.178599	b.d	b.d	0.161801	b.d	70.3216	0.0360509	28.0002	99.8406	0.340401	0.252007	Drill core	Mt-Z
LCN-05_spot6_pt3	0.419925	0.191866	0.0194746	0.152354	b.d	b.d	0.177063	b.d	69.7322	0.0494346	27.3307	98.073	0.329417	0.2413	Drill core	Mt-Z
LCN-05_spot6_pt4	0.251471	0.16417	0.0194276	0.140375	0.010408	b.d	0.17651	b.d	69.4556	0.0457212	27.0539	97.3176	0.316886	0.209891	Drill core	Mt-Z
LCN-05_spot5_pt2	0.414782	0.185457	0.0145825	0.124484	b.d	b.d	0.169398	b.d	70.5417	0.0411568	27.6078	99.0993	0.293881	0.226614	Drill core	Mt-Z
LCN-05_spot5_pt1	0.482672	0.188604	0.0911638	0.170172	b.d	0.0213466	0.176441	b.d	67.8228	b.d	26.7733	95.7266	0.346613	0.188604	Drill core	Mt-Z
LCN-05_spot5_pt3	0.879544	0.192896	0.0155703	0.137125	b.d	b.d	0.168914	b.d	70.0335	0.0464174	27.8356	99.3096	0.306039	0.239313	Drill core	Mt-Z
LCN-05_spot4_pt1	0.847172	0.159707	0.0126068	0.119789	b.d	b.d	0.186178	b.d	70.9067	0.0371339	28.1082	100.377	0.305967	0.196841	Drill core	Mt-Z
LCN-05_spot1_pt2	0.487513	0.155759	0.0183457	0.120511	0.0615865	0.0155843	0.191979	b.d	70.2079	b.d	27.6038	98.8629	0.31249	0.155759	Drill core	Mt-Z
LCN-05_spot1_pt3	0.818007	0.144657	0.0106311	0.116358	b.d	b.d	0.193291	0.00663918	70.4747	b.d	27.8939	99.6582	0.309649	0.144657	Drill core	Mt-Z
LCN_07_spot_13_pt_1	1.22595	0.571878	1.06457	0.293452	0.357029	b.d	0.19633	0.00753824	67.1048	0.0386038	28.3888	99.249	0.489782	0.610482	Drill core	Mt-Y
LCN_07_spot_13_pt_2	0.610586	0.423043	0.0486395	0.199307	b.d	b.d	0.203926	b.d	70.4498	b.d	27.9901	99.9254	0.403233	0.423043	Drill core	Mt-X
LCN_07_spot_13_pt_3	0.568109	0.396778	0.0301527	0.186184	b.d	b.d	0.19999	b.d	70.4112	b.d	27.8957	99.6882	0.386174	0.396778	Drill core	Mt-X
LCN_07_spot_13_pt_4	0.556552	0.359412	0.0307172	0.204664	0.042565	b.d	0.193153	b.d	70.6023	0.0309449	27.9695	99.9898	0.397817	0.390357	Drill core	Mt-X
LCN_07_spot_14_pt_1	1.21797	0.699597	0.693984	0.484452	0.210313	b.d	0.17948	b.d	67.9144	0.069162	28.5192	99.9885	0.663932	0.768759	Drill core	Mt-Y
LCN_07_spot_14_pt_2	0.867503	0.531937	0.124986	0.396928	0.0195239	b.d	0.186869	0.00670834	69.626	0.0475005	28.1575	99.9654	0.583797	0.579437	Drill core	Mt-Y
LCN_07_spot_14_pt_3	1.37777	0.773128	1.03846	0.401683	0.401533	b.d	0.183002	b.d	67.3236	0.0429361	28.8098	100.352	0.584685	0.816064	Drill core	Mt-Y
LCN_07_spot_14_pt_4	0.821154	0.739996	0.0605877	0.655467	0.0099773	b.d	0.179756	0.00615508	69.0452	0.0446381	28.1163	99.6792	0.835223	0.784634	Drill core	Mt-Y
LCN_07_spot_14_pt_5	1.74668	0.983648	1.52311	0.746783	0.657353	b.d	0.177753	b.d	65.1701	0.027541	29.1274	100.16	0.924536	1.01119	Drill core	Mt-Y
LCN_07_spot_14_pt_6	0.892251	0.704862	0.368936	0.594007	0.184114	b.d	0.175958	b.d	69.0145	0.0633598	28.4419	100.44	0.769965	0.768222	Drill core	Mt-Y
LCN_07_spot_8_pt_1	1.27381	0.502524	1.05558	0.252098	0.386531	b.d	0.187974	b.d	67.2775	0.0314865	28.4231	99.3906	0.440072	0.534011	Drill core	Mt-Y
LCN_07_spot_8_pt_2	1.75431	0.554597	1.53422	0.281052	0.170619	b.d	0.190598	0.00919803	67.1166	0.0521422	29.0989	100.762	0.47165	0.606739	Drill core	Mt-Y
LCN_07_spot_8_pt_3	0.628496	0.398151	0.0355153	0.21574	b.d	b.d	0.189769	b.d	70.6499	0.0381397	28.0687	100.224	0.405509	0.436291	Drill core	Mt-X
LCN_07_spot_8_pt_4	1.32155	0.472826	1.07252	0.233377	0.275058	b.d	0.191565	b.d	68.7933	0.0438645	28.9719	101.376	0.424942	0.516691	Drill core	Mt-Y
LCN_07_spot_8_pt_5	0.638541	0.4021	0.0510856	0.216643	b.d	b.d	0.19412	b.d	70.8543	0.0384491	28.1729	100.568	0.410763	0.440549	Drill core	Mt-X
LCN_07_spot_8_pt_6	0.714841	0.466303	0.198415	0.232715	0.0561313	b.d	0.198402	b.d	70.0393	0.0349678	28.1288	100.07	0.431117	0.501271	Drill core	Mt-Y
LCN_07_spot_2_pt_1	1.05235	0.567758	0.69977	0.227659	0.202058	b.d	0.202821	0.00684666	68.0464	0.0349678	28.205	99.2457	0.43048	0.602725	Drill core	Mt-Y
LCN_07_spot_2_pt_2	0.604898	0.421269	0.0371617	0.181128	b.d	b.d	0.212558	b.d	70.5668	b.d	28.0151	100.039	0.393686	0.421269	Drill core	Mt-X
LCN_07_spot_2_pt_3	0.75163	0.451196	0.0177812	0.17252	b.d	b.d	0.218014	0.00657002	70.4861	0.0598785	28.1464	100.31	0.390534	0.511075	Drill core	Mt-X
LCN_07_spot_2_pt_4	0.63485	0.355006	0.0116189	0.190819	b.d	b.d	0.193568	b.d	70.7766	0.0300166	28.0578	100.25	0.384387	0.385023	Drill core	Mt-X
LCN_07_spot_1_pt_1	0.870286	0.552365	0.388928	0.372789	0.196101	b.d	0.167947	0.00684666	69.0006	0.0336526	28.2077	99.7971	0.540737	0.586018	Drill core	Mt-X
LCN_07_spot_1_pt_2	1.30443	0.668125	1.07374	0.250292	0.343248	b.d	0.166981	b.d	67.5464	0.0538442	28.6734	100.08	0.417273	0.721969	Drill core	Mt-Y
LCN_07_spot_1_pt_3	0.680836	0.451997	0.182516	0.169269	0.0301472	b.d	0.164356	b.d	70.1923	0.0289335	28.0753	99.9757	0.333626	0.480931	Drill core	Mt-Y
LCN_07_spot_1_pt_10	0.679989	0.47317	0.110074	0.168426	0.0171552	b.d	0.169398	b.d	70.2998	0.039919	28.0764	100.034	0.337824	0.513089	Drill core	Mt-Y
LCN_07_spot_1_pt_4	0.628254	0.526844	0.0905523	0.278162	b.d	b.d	0.166635	b.d	70.0742	0.0625862	28.0198	99.847	0.444798	0.58943	Drill core	Mt-X
LCN_07_spot_1_pt_5	1.3227	0.793671	1.05615	0.409208	0.298027	b.d	0.169467	b.d	66.9718	0.0459533	28.6006	99.6676	0.578674	0.839624	Drill core	Mt-Y
LCN_07_spot_1_pt_6	1.39628	0.713445	1.1896	0.339261	0.266731	b.d	0.169259	b.d	66.4709	b.d	28.446	98.9915	0.50852	0.713445	Drill core	Mt-Y
LCN_07_spot_1_pt_7	1.36222	0.745432	1.02049	0.377063	0.214404	b.d	0.169259	b.d	67.4119	0.0563198	28.6832	100.04	0.546323	0.801752	Drill core	Mt-Y
LCN_07_spot_1_pt_8	0.590921	0.427277	0.0454878	0.167283	b.d	b.d	0.177408	b.d	70.7297	0.037366	28.0698	100.245	0.344691	0.464643	Drill core	Mt-X
LCN_07_spot_1_pt_9	0.519582	0.402958	0.0250724	0.220014	0.0259841	b.d	0.175958	0.0076074	70.727	0.0396095	28.0121	100.156	0.395972	0.442568	Drill core	Mt-X
LCN_07_spot_15_pt_1	1.16236	0.625838	1.57001	0.30212	0.305636	0.00478006	0.158279	b.d	66.1192	0.100726	28.382	98.7309	0.460399	0.726564	Drill core	Mt-Y
LCN_07_spot_15_pt_2	0.622143	0.505843	0.0198039	0.281353	b.d	b.d	0.164702	b.d	70.5707	0.0324922	28.1227	100.32	0.446054	0.538336	Drill core	Mt-X
LCN_07_spot_15_pt_3	1.01006	0.690957	0.632408	0.404633	0.195957	b.d	0.163113	b.d	68.3678	b.d	28.3794	99.8443	0.567746	0.690957	Drill core	Mt-Y
LCN_07_spot_15_pt_6	1.34358	0.6703	1.26538	0.405656	0.487883	b.d	0.165392	b.d	66.8598	b.d	28.7175	99.9155	0.571048	0.6703	Drill core	Mt-Y
LCN_07_spot_15_pt_4	1.18916	0.66967	0.936617	0.359065	0.359326	b.d	0.158763	b.d	67.7291	0.0372887	28.5862	100.025	0.517828	0.706959	Drill core	Mt-Y
LCN_07_spot_15_pt_5	0.959596	0.65279	0.399512	0.627175	0.169973	b.d	0.173817	b.d	68.674	0.0572482	28.357	100.071	0.800992	0.710038	Drill core	Mt-Y
LCN_07_spot_16_pt_1	1.11401	0.709554	1.03074	0.36984	0.380717	b.d	0.157243	b.d	67.4703	0.0334205	28.5385	99.8044	0.527083	0.742975	Drill core	Mt-Y
LCN_07_spot_16_pt_2	1.04025	0.777934	0.371711	0.39765	0.117502	b.d	0.159108	b.d	69.3755	0.0557783	28.6367	100.932	0.556758	0.833713	Drill core	Mt-X
LCN_07_spot_16_pt_7	1.23527	0.85753	0.00766755	0.555181	b.d	b.d	0.166566	b.d	69.4611	0.0933764	28.6522	101.029	0.721747	0.950907	Drill core	Mt-X
LCN_07_spot_16_pt_8	0.625592	0.391113	0.0126068	0.287553	b.d	b.d	0.169881	b.d	70.6907	0.0539989	28.0887	100.32	0.457434	0.445112	Drill core	Mt-X
LCN_07_spot_16_pt_9	0.873312	0.488906	0.505776	0.211105	0.378922	b.d	0.165185	b.d	69.5735	0.0369792	28.4904	100.724	0.37629	0.525885	Drill core	Mt-Y
LCN_07_spot_16_pt_3	1.54646	0.725519	1.31388	0.333963	0.377415	b.d	0.165807	0.00608592	66.2945	0.0513686	28.692	99.507	0.49977	0.776888	Drill core	Mt-Y
LCN_07_spot_16_pt_4	0.647919	0.437921	0.0932806	0.26215	0.0252663	b.d	0.175267	b.d	70.2781	0.0324922	28.045	99.9974	0.437418	0.470413	Drill core	Mt-Y
LCN_07_spot_16_pt_5	0.502156	0.414917	0.0422891	0.201654	b.d	b.d	0.192186	b.d	70.8072	0.0296298	28.0278	100.218	0.393841	0.444547	Drill core	Mt-X
LCN_07_spot_16_pt_6	0.644894	0.508361	0.0513679	0.342511	0.0122025	b.d	0.185695	b.d	70.1174	0.0618125	28.0494	99.9737	0.528206	0.570174	Drill core	Mt-X
LCN_07_spot_7_pt_1	0.759375	0.429967	0.260038	0.215439	0.0665393	b.d	0.200266	b.d	69.6925	0.0331111	28.0514	99.7087	0.415705	0.463078	Drill core	Mt-Y
LCN_07_spot_7_pt_2	0.579182	0.40622	0.0306231	0.217425	b.d	b.d	0.199161	b.d	70.6377	0.0304808	28.0252	100.126	0.416587	0.4367	Drill core	Mt-X
LCN_07_spot_7_pt_3	0.49199	0.307569	0.0200862	0.180766	0.0273479	b.d	0.201647	b.d	70.6719	0.0325696	27.8758	99.8097	0.382414	0.340138	Drill core	Mt-X
LCN_07_spot_7_pt_4	0.444855	0.181737	0.0320814	0.137486	0.0472307	b.d	0.191772	0.00670834	69.7278	b.d	27.3607	98.1304	0.329258	0.181737	Drill core	Mt-X
LCN_07_spot_3_pt_1	0.655301	0.426762	0.0780396	0.216823	0.0167963	b.d	0.15676	0.00601676	70.3702	0.0582539	28.0463	100.031	0.373583	0.485016	Drill core	Mt-X
LCN_07_spot_3_pt_5	1.31502	0.572221	1.10756	0.295739	0.332266	b.d	0.155931	0.00615508	67.0652	0.0592596	28.4632	99.3726	0.451671	0.631481	Drill core	Mt-Y
LCN_07_spot_3_pt_2	1.30153	0.548474	1.00064	0.293392	0.220075	b.d	0.18459	b.d	67.5636	0.0399963	28.4829	99.6353	0.477982	0.58847	Drill core	Mt-Y
LCN_07_spot_3_pt_3	0.654938	0.404617	0.0388552	0.246018	b.d	b.d	0.194742	b.d	70.5382	0.0341168	28.071	100.182	0.44076	0.438734	Drill core	Mt-X
LCN_07_spot_3_pt_4	0.483701	0.342703	0.0243668	0.200751	0.0371816	b.d	0.195985	0.00670834	70.6673	b.d	27.8997	99.8583	0.396736	0.342703	Drill core	Mt-X
LCN_07_spot_4_pt_1	1.27539	0.516773	1.15606	0.28346	0.271756	b.d	0.193084	0.00615508	67.384	0.0295524	28.5095	99.6257	0.476544	0.546325	Drill core	Mt-Y
LCN_07_spot_4_pt_2	0.771416	0.397465	0.237788	0.212851	0.0391196	b.d	0.19191	b.d	69.9302	0.0367471	28.0923	99.9098	0.404761	0.434212	Drill core	Mt-X
LCN_07_spot_4_pt_5	1.29771	0.577428	1.2786	0.264859	0.394426	b.d	0.190115	b.d	66.9874	0.0409247	28.5763	99.6079	0.454974	0.618353	Drill core	Mt-Y
LCN_07_spot_4_pt_6	0.537492	0.32382	0.0246961	0.16632	0.0119153	b.d	0.199299	0.00850645	70.6707	0.0403832	27.9225	99.9056	0.365619	0.364203	Drill core	Mt-X
LCN_07_spot_4_pt_3	0.757862	0.417435	0.285722	0.214476	0.0368945	b.d	0.193982	b.d	69.8944	0.0360509	28.1191	99.9558	0.408458	0.453486	Drill core	Mt-X
LCN_07_spot_4_pt_4	0.486605	0.326738	0.011666	0.174446	0.00782393	b.d	0.193222	0.00670834	70.9732	0.0333432	27.9812	100.195	0.367668	0.360081	Drill core	Mt-X
LCN_07_spot_6_pt_1	0.81353	0.649185	1.09514	0.363158	0.39335	b.d	0.165807	b.d	66.6461	0.0929896	27.9917	98.211	0.528965	0.742174	Drill core	Mt-Y
LCN_07_spot_6_pt_2	1.13882	0.589044	1.01226	0.325777	0.300683	b.d	0.164218	b.d	67.8556	0.04077	28.5417	99.9688	0.489995	0.629814	Drill core	Mt-Y
LCN_07_spot_6_pt_4	1.36143	0.691129	1.27879	0.295198	0.432972	b.d	0.166014	b.d	66.9044	0.0422399	28.715	99.8872	0.461211	0.733368	Drill core	Mt-Y
LCN_07_spot_6_pt_5	0.89455	0.495887	0.536634	0.352564	0.101639	b.d	0.16629	b.d	68.8283	0.0574802	28.1772	99.6106	0.518854	0.553367	Drill core	Mt-Y
LCN_07_spot_6_pt_6	0.557278	0.439752	0.0447352	0.236146	b.d	b.d	0.179342	b.d	70.5492	0.0349678	28.0112	100.053	0.415488	0.47472	Drill core	Mt-Y
LCN_07_spot_6_pt_3	0.563511	0.396492	0.0230967	0.220736	b.d	b.d	0.2022	0.00691582	70.7032	0.0321054	28.0292	100.177	0.422936	0.428597	Drill core	Mt-X
LCN_07_spot_6_pt_7	0.506149	0.344248	0.0115719	0.206349	b.d	b.d	0.20289	b.d	70.9697	0.0403832	28.0249	100.306	0.40924	0.384631	Drill core	Mt-X
LCN_07_spot_17_pt_1	0.667282	0.554082	0.0251194	0.124484	b.d	b.d	0.163113	b.d	70.9097	0.0491251	28.2699	100.763	0.287597	0.603207	Drill core	Mt-X
LCN_07_spot_17_pt_2	1.32107	0.739882	1.71222	0.295619	0.203637	b.d	0.17361	b.d	65.6416	0.0758925	28.4595	98.623	0.469229	0.815774	Drill core	Mt-Y
LCN_07_spot_17_pt_3	0.554616	0.421956	0.0957267	0.308561	0.0397656	b.d	0.1714	b.d	70.1412	0.0290109	27.9255	99.6877	0.479961	0.450967	Drill core	Mt-X
LCN_07_spot_17_pt_4	0.857519	0.614966	0.865069	0.287372	0.317264	b.d	0.170295	b.d	67.863	0.0658354	28.2103	99.2516	0.457668	0.680801	Drill core	Mt-Y
LCN_07_spot_17_pt_5	0.486605	0.432599	0.0182516	0.249209	0.0178012	b.d	0.185212	0.00691582	71.129	0.0362056	28.1659	100.728	0.43442	0.468805	Drill core	Mt-X
LCN_07_spot_17_pt_6	1.06609	0.909545	0.0346216	0.402285	b.d	b.d	0.160834	b.d	70.3158	0.0878063	28.8191	101.796	0.56312	0.997352	Drill core	Mt-X
LCN_07_spot_17_pt_8	0.581542	0.746405	0.0239905	0.23729	0.00911595	b.d	0.165185	b.d	70.6977	0.0135	28.3018	100.763	0.402475	0.759905	Drill core	Mt-X
LCN_07_spot_17_pt_7	1.30631	0.70017	1.31924	0.409388	0.446323	b.d	0.158763	b.d	66.8061	0.0505176	28.7251	99.9219	0.568151	0.750687	Drill core	Mt-Y
LCN_07_spot_9_pt_1	1.19921	0.482668	1.11071	0.262451	0.316259	b.d	0.185626	b.d	67.7255	0.0357414	28.5228	99.841	0.448077	0.51841	Drill core	Mt-Y
LCN_07_spot_9_pt_5	0.738621	0.32319	0.338689	0.191541	0.123604	b.d	0.1868	b.d	70.3297	0.0135	28.2531	100.485	0.378341	0.33669	Drill core	Mt-X
LCN_07_spot_9_pt_2	1.56746	0.385906	1.38176	0.226635	0.237804	b.d	0.183347	b.d	68.0066	0.0498214	29.0295	101.069	0.409982	0.435727	Drill core	Mt-Y
LCN_07_spot_9_pt_3	0.529687	0.321932	0.0309054	0.192083	b.d	b.d	0.185143	b.d	71.0105	0.0327243	28.0414	100.344	0.377226	0.354656	Drill core	Mt-X
LCN_07_spot_9_pt_4	0.520248	0.315065	0.0314228	0.192866	0.0245485	b.d	0.178099	b.d	70.9129	0.0135	27.9886	100.164	0.370964	0.328565	Drill core	Mt-X
LCN2-02_spot1_pt_1	b.d	0.130778	0.117139	0.139759	b.d	b.d	0.207303	b.d	69.1316	0.0135	26.7466	96.4731	0.347062	0.144278	Drill core	Mt-γ
LCN2-02_spot1_pt_2	b.d	0.0988111	0.0928793	0.0383043	b.d	b.d	0.221788	0.00832819	69.2094	0.0135	26.6968	96.3664	0.260093	0.112311	Drill core	Mt-γ
LCN2-02_spot1_pt_3	b.d	0.194658	0.148457	0.0751472	b.d	b.d	0.238227	0.0100348	69.3759	0.0135	26.9024	96.9448	0.313374	0.208158	Drill core	Mt-γ
LCN2-02_spot1_pt_4	b.d	0.10241	0.193565	0.0909804	b.d	b.d	0.20252	0.00648507	69.5508	0.0135	26.9212	97.068	0.2935	0.11591	Drill core	Mt-γ
LCN2-02_spot2_pt_1	0.0479414	0.420119	0.810626	0.180621	b.d	b.d	0.360036	0.012151	66.929	0.0135	26.7901	95.5505	0.540657	0.433619	Drill core	Mt-γ
LCN2-02_spot2_pt_2	0.0701934	0.0794405	0.0999843	0.148406	b.d	b.d	0.391835	0.0146767	69.4074	0.0135	26.947	97.1589	0.540242	0.0929405	Drill core	Mt-γ
LCN2-02_spot2_pt_3	0.540019	0.18455	0.30804	0.129589	0.0563176	b.d	0.218016	b.d	68.077	0.0135	27.0351	96.5486	0.347605	0.19805	Drill core	Mt-γ
LCN2-02_spot3_pt_1	0.645067	0.176505	0.449766	0.137689	0.0799739	b.d	0.230816	0.00675812	67.5456	0.0135	27.05	96.3221	0.368505	0.190005	Drill core	Mt-γ
LCN2-02_spot3_pt_2	0.618413	0.182962	0.570317	0.120881	0.0122927	b.d	0.245907	0.00668986	67.7133	0.0135	27.1501	96.6209	0.366788	0.196462	Drill core	Mt-γ
LCN2-02_spot3_pt_3	0.368515	0.202121	0.00906824	0.0861695	b.d	b.d	0.24611	b.d	68.1842	0.027803	26.6856	95.8095	0.332279	0.229924	Drill core	Mt-γ
LCN2-02_spot4_pt_1	0.285658	0.273146	0.648332	0.143657	0.0202972	b.d	0.256687	0.00798687	67.4849	0.0135	26.9209	96.0416	0.400344	0.286646	Drill core	Mt-γ
LCN2-02_spot4_pt_2	0.217696	0.177511	0.0116859	0.187685	b.d	b.d	0.237351	0.00901083	69.2005	0.0135	26.9584	96.9999	0.425036	0.191011	Drill core	Mt-γ
LCN2-03_spot1_pt1	0.448364	0.392887	0.0136416	0.501908	0.0138534	b.d	0.267804	0.00816066	69.3444	0.0135	27.5473	98.5383	0.769713	0.406387	Drill core	Mt-β1
LCN2-03_spot1_pt2	0.802517	0.503211	0.605266	0.714639	0.197177	b.d	0.255926	b.d	68.0124	0.0135	28.07	99.1612	0.970565	0.516711	Drill core	Mt-β1
LCN2-03_spot1_pt3	0.50984	0.460695	0.031611	0.697483	b.d	b.d	0.257307	0.00857561	69.6479	0.0135	27.8599	99.4733	0.95479	0.474195	Drill core	Mt-β1
LCN2-03_spot1_pt4	0.863751	0.451597	0.326035	0.662449	0.0859914	b.d	0.260208	b.d	68.6569	0.0430135	28.0531	99.4031	0.922657	0.49461	Drill core	Mt-β1
LCN2-03_spot1_pt5	0.880089	0.491996	0.0551311	0.707897	0.00983374	b.d	0.269116	0.00615508	68.8772	0.0616578	27.9709	99.33	0.977013	0.553653	Drill core	Mt-β1
LCN2-03_spot1_pt6	0.163674	0.26305	0.0481221	0.486498	0.335998	b.d	0.211937	0.00684666	68.7251	0.0135	27.1251	97.3663	0.698435	0.27655	Drill core	Mt-β1
LCN2-03_spot1_pt7	0.862118	0.408337	0.29052	0.56102	0.0844841	b.d	0.253095	0.0067775	68.6313	0.0363603	27.9319	99.0659	0.814115	0.444697	Drill core	Mt-β1
LCN2-03_spot1_pt8	0.254981	0.364505	0.0183457	0.572457	b.d	b.d	0.270981	b.d	69.8332	0.0135	27.5674	98.8819	0.843438	0.378005	Drill core	Mt-β1
LCN2-03_spot4_pt1	0.518916	0.407707	0.0138298	0.400058	b.d	b.d	0.253026	0.00878309	70.3219	0.0400737	27.9513	99.9156	0.653084	0.447781	Drill core	Mt-β
LCN2-03_spot4_pt2	0.619844	0.447706	0.0121834	0.522977	b.d	b.d	0.249987	0.0115494	70.0627	0.0421625	28.0267	99.9957	0.772964	0.489868	Drill core	Mt-β
LCN2-03_spot4_pt3	0.660747	0.435117	0.0181575	0.565896	b.d	b.d	0.257653	0.00622423	70.2003	0.0572482	28.1357	100.337	0.823549	0.492365	Drill core	Mt-β
LCN2-03_spot4_pt4	0.734748	0.431283	0.116189	0.563488	0.0711331	b.d	0.25123	0.00739992	69.4376	0.0530706	28.0138	99.68	0.814719	0.484354	Drill core	Mt-β1
LCN2-03_spot4_pt5	0.657177	0.390026	0.0111956	0.553917	b.d	b.d	0.287969	0.010927	70.0661	0.0413889	28.0435	100.062	0.841886	0.431415	Drill core	Mt-β1
LCN2-03_spot3_pt5	0.665406	0.400497	0.282194	0.0755451	0.425866	b.d	0.245015	0.00663918	68.4622	0.0135	27.6301	98.1934	0.32056	0.413997	Drill core	Mt-β1
LCN2-03_spot3_pt4	0.265933	0.295667	0.0141591	0.1603	b.d	b.d	0.26739	0.00774571	70.4086	0.0135	27.5573	98.9771	0.42769	0.309167	Drill core	Mt-β1
LCN2-03_spot3_pt3	0.561938	0.450796	0.0149588	0.242166	0.217993	b.d	0.25275	0.00788403	70.0124	0.034581	27.9489	99.7444	0.494915	0.485377	Drill core	Mt-β
LCN2-03_spot3_pt2	0.738258	0.451711	0.0115719	0.703021	b.d	b.d	0.259794	0.0113419	69.0209	0.049744	27.8225	99.0689	0.962814	0.501455	Drill core	Mt-β
LCN2-03_spot3_pt1	0.549836	0.378753	0.0111485	0.554278	b.d	b.d	0.261382	0.0100279	70.2766	0.0512913	28.0133	100.107	0.81566	0.430044	Drill core	Mt-β
LCN2-03_spot2_pt1	0.405948	0.347853	0.0165111	0.910634	b.d	b.d	0.252681	0.00878309	69.6784	0.0135	27.7728	99.3936	1.16332	0.361353	Drill core	Mt-β
LCN2-03_spot2_pt2	0.671215	0.584352	0.0398901	0.735105	b.d	b.d	0.255167	0.00601676	69.384	0.0332658	28.0326	99.7415	0.990272	0.617618	Drill core	Mt-β
LCN2-03_spot2_pt3	0.705584	0.410225	0.0152881	0.523579	0.0109104	b.d	0.257722	0.00712329	69.9653	0.0272316	28.0392	99.9622	0.7813	0.437457	Drill core	Mt-β
LCN2-03_spot2_pt4	0.963892	0.558259	0.174472	1.54329	0.0754399	b.d	0.25855	0.00926719	67.915	0.0967803	28.2375	99.8324	1.80184	0.655039	Drill core	Mt-β1
LCN2-03_spot2_pt5	0.472023	0.345335	0.0147236	0.558191	b.d	b.d	0.283135	0.0089214	70.2236	0.0135	27.8915	99.7975	0.841326	0.358835	Drill core	Mt-β1
LCN2-03_spot2_pt6	0.375876	0.0704404	0.0869302	0.0606769	b.d	b.d	0.01	b.d	71.2577	0.0135	27.6987	99.5571	0.06	0.0839404	Drill core	Mt-β2
LCN_16_spot1_pt1	1.33681	0.738781	1.14629	0.409412	0.340479	b.d	0.199892	0.00825993	68.2805	0.0370191	29.1733	101.671	0.609304	0.7758	Drill core
LCN_16_spot1_pt2	0.599538	0.513585	0.0333281	0.305948	b.d	b.d	0.200701	b.d	71.1291	0.0135	28.3459	101.128	0.506648	0.527085	Drill core
LCN_16_spot2_pt1	1.37191	0.731477	0.576674	0.366358	0.109777	b.d	0.218016	0.0088743	68.1109	0.048481	28.5711	100.113	0.584373	0.779958	Drill core
LCN_16_spot2_pt2	0.902262	0.497496	0.0505765	0.226781	b.d	b.d	0.210672	0.00723597	70.1403	0.0678425	28.2325	100.336	0.437453	0.565338	Drill core
LCN_16_spot3_pt1	0.607619	0.575825	0.508242	0.256134	0.121783	b.d	0.245571	0.0101713	69.7467	0.0135	28.3006	100.373	0.501704	0.589325	Drill core
LCN_16_spot3_pt2	0.529285	0.433827	0.0261296	0.223432	b.d	b.d	0.262346	0.00914736	71.1143	0.0135	28.2029	100.801	0.485778	0.447327	Drill core
LCN_16_spot4_pt1	0.932716	0.49522	0.143643	0.333656	0.023156	b.d	0.208247	0.00785035	70.0839	0.0135	28.3394	100.568	0.541902	0.50872	Drill core
LCN_16_spot4_pt2	0.3933	0.46881	0.122842	0.240239	0.0156517	b.d	0.238833	0.00880604	70.8971	0.0135	28.1076	100.493	0.479073	0.48231	Drill core
LCN_16_spot6_pt1	0.71514	0.427846	0.0354316	0.206502	b.d	b.d	0.248333	0.00785035	70.8116	0.0135	28.2388	100.691	0.454835	0.441346	Drill core
LCN_16_spot6_pt2	1.38927	0.619117	1.20771	0.267887	0.230559	b.d	0.244358	0.00805514	67.5655	0.0135	28.7809	100.313	0.512245	0.632617	Drill core
LCN_16_spot7_pt1	0.68137	0.473362	0.217778	0.23963	0.038093	b.d	0.259517	0.00976174	70.1422	0.0135	28.1685	100.23	0.499147	0.486862	Drill core
LCN_16_spot7_pt2	0.793897	0.420119	0.028607	0.195358	b.d	b.d	0.258304	0.00832819	70.3805	0.0274932	28.142	100.255	0.453662	0.447612	Drill core
LCN_16_spot5_pt1	0.784429	0.411439	0.0219227	0.227512	b.d	b.d	0.260123	0.00689465	70.7149	0.0426726	28.2699	100.74	0.487635	0.454112	Drill core
LCN_16_spot5_pt2	0.774057	0.377409	0.0242599	0.213993	b.d	b.d	0.262885	0.00942042	70.7021	0.0373289	28.2249	100.626	0.476878	0.414738	Drill core
LCN_16_spot5_pt3	0.54219	0.376774	0.0297289	0.180256	b.d	b.d	0.254059	b.d	70.946	0.0135	28.0811	100.41	0.434315	0.390274	Drill core
LCN_16_spot8_pt1	0.833335	0.480401	0.0293549	0.20498	b.d	b.d	0.235667	b.d	70.4907	0.0496427	28.267	100.591	0.440647	0.530044	Drill core
LCN_16_spot8_pt2	1.16929	0.527134	0.552461	0.243284	0.137935	b.d	0.238631	b.d	68.6444	0.0460802	28.3813	99.9405	0.481916	0.573214	Drill core
LCN_16_spot8_pt3	0.671239	0.411863	0.103069	0.202301	0.0360919	b.d	0.241259	0.0105126	70.5987	0.0135	28.1732	100.448	0.443559	0.425363	Drill core
LCN2-04_spot_1_pt1	0.406553	0.609816	0.405816	0.84767	0.164518	b.d	0.257377	0.0080915	68.73	0.0135	27.9752	99.405	1.10505	0.623316	Drill core	Mt-α
LCN2-04_spot_1_pt2	0.74921	0.620745	0.959478	0.905458	0.301472	b.d	0.251921	0.0100971	67.3509	0.0135	28.2756	99.4249	1.15738	0.634245	Drill core	Mt-α
LCN2-04_spot_1_pt3	0.325533	0.526615	0.141591	0.724089	b.d	b.d	0.268978	0.00705413	69.7368	0.0135	27.8839	99.6146	0.993067	0.540115	Drill core	Mt-α
LCN2-04_spot_1_pt4	0.232472	0.441926	0.0174049	0.535317	b.d	b.d	0.286312	0.0080915	70.656	0.0135	27.9156	100.093	0.821628	0.455426	Drill core	Mt-α
LCN2-04_spot_1_pt5	0.08338	0.248458	0.0172167	0.54856	b.d	b.d	0.295082	0.00947467	70.7929	0.0135	27.6941	99.6892	0.843641	0.261958	Drill core	Mt-α
LCN2-04_spot_2_pt1	0.703647	0.697995	0.892916	0.93387	0.271038	b.d	0.24833	0.00712329	66.6932	0.0135	27.9887	98.4368	1.1822	0.711495	Drill core	Mt-α
LCN2-04_spot_2_pt2	0.293645	0.566384	0.0162289	0.887459	b.d	b.d	0.256133	b.d	69.9341	0.0135	27.932	99.8859	1.14359	0.579884	Drill core	Mt-α
LCN2-04_spot_2_pt3	0.172811	0.350428	0.0147706	0.789702	0.0440006	b.d	0.253026	b.d	70.3268	0.0135	27.7827	99.7342	1.04273	0.363928	Drill core	Mt-α
LCN2-04_spot_3_pt1	0.297155	0.544068	0.0127479	0.512804	b.d	b.d	0.254269	0.00629339	70.5262	0.0135	27.9759	100.129	0.767073	0.557568	Drill core	Mt-α
LCN2-04_spot_3_pt2	0.364198	0.622233	0.00983139	0.829371	b.d	b.d	0.258343	0.00857561	69.5479	0.0135	27.8643	99.5047	1.08771	0.635733	Drill core	Mt-α
LCN2-04_spot_3_pt3	0.142557	0.275238	0.0273774	0.740583	0.0109104	b.d	0.25275	0.00919803	70.424	0.0135	27.7075	99.5901	0.993332	0.288738	Drill core	Mt-α
LCN2-04_spot_4_pt1	0.588017	0.756362	0.0192394	1.50049	b.d	b.d	0.253371	0.00615508	68.399	0.0135	28.031	99.5537	1.75386	0.769862	Drill core	Mt-α
LCN2-04_spot_4_pt2	0.205364	0.420983	0.0164641	0.55777	b.d	b.d	0.263246	0.00829898	70.6104	0.0135	27.8576	99.9402	0.821016	0.434483	Drill core	Mt-α
LCN2-04_spot_5_pt1	0.294916	0.573766	0.0124186	0.70573	b.d	b.d	0.234104	0.013555	69.497	0.0135	27.6845	99.0161	0.939834	0.587266	Drill core	Mt-α
LCN2-04_spot_5_pt2	0.271741	0.552308	0.0114308	0.729928	b.d	b.d	0.241424	0.00629339	70.2805	0.0135	27.9566	100.05	0.971352	0.565808	Drill core	Mt-α
LCN2-04_spot_5_pt3	0.30847	0.775531	0.0100666	0.887941	b.d	b.d	0.247432	0.0076074	69.6506	0.0135	27.9971	99.8848	1.13537	0.789031	Drill core	Mt-α
LCN2-04_spot_6_pt2	0.29661	0.467962	0.0134064	0.445746	b.d	b.d	0.303231	0.0100971	70.8259	0.0135	28.0224	100.385	0.748977	0.481462	Drill core	Mt-α
LCN2-04_spot_6_pt1	0.334125	0.489478	0.0159466	0.697603	b.d	b.d	0.243013	0.00684666	70.3246	0.0135	27.9684	100.08	0.940616	0.502978	Drill core	Mt-α
LCN2-04_spot_6_pt3	0.149152	0.210005	0.0123245	0.440509	b.d	b.d	0.306269	0.00712329	71.1228	0.0135	27.7993	100.048	0.746778	0.223505	Drill core	Mt-α
LCN2-04_spot_7_pt1	0.270168	0.817418	0.014112	1.65862	b.d	b.d	0.253509	0.00705413	68.8184	0.0135	28.0274	99.8667	1.91213	0.830918	Drill core	Mt-α
LCN2-04_spot_7_pt2	0.0712784	0.376636	0.014112	0.790786	0.0124896	b.d	0.248744	0.00622423	70.3059	0.0135	27.6903	99.5164	1.03953	0.390136	Drill core	Mt-α
LCN2-04_spot_9_pt3	0.179951	0.44227	0.0207918	0.688153	b.d	b.d	0.212904	0.0115494	70.2949	0.0135	27.7733	99.6238	0.901056	0.45577	Drill core	Mt-α
LCN2-04_spot_9_pt2	0.186123	0.409596	0.0155233	0.522736	b.d	b.d	0.234588	0.00954383	70.5048	0.0135	27.7636	99.6464	0.757324	0.423096	Drill core	Mt-α
LCN2-04_spot_9_pt1	0.121258	0.31558	0.0183927	0.72427	0.00846994	b.d	0.272155	0.00795319	70.4126	0.0135	27.7086	99.5893	0.996425	0.32908	Drill core	Mt-α
LCN2-04_spot_8_pt1	0.435113	0.667954	0.0103018	1.37161	b.d	b.d	0.274157	0.00822982	68.7224	0.0274636	27.9064	99.4236	1.64577	0.695417	Drill core	Mt-α
LCN2-04_spot_8_pt2	0.192657	0.423444	0.0184397	0.543925	b.d	b.d	0.312346	0.0089214	70.4942	0.0135	27.8201	99.8141	0.856271	0.436944	Drill core	Mt-α
LCN2-04_spot_8_pt3	0.124404	0.319357	0.0130772	0.382661	b.d	b.d	0.31794	0.0116186	71.1828	0.0135	27.8685	100.22	0.700601	0.332857	Drill core	Mt-α
LCN2-04_spot_8_pt4	0.267264	0.475287	0.0132653	0.478914	b.d	b.d	0.265249	0.00968214	70.6804	0.0135	27.9454	100.136	0.744163	0.488787	Drill core	Mt-α

## Sheet: Laco Sur
Sample ID	Mg	Al	Si	Ti	Ca	P	V	Cr	Fe	Mn	O	Total	Ti+V	Al+Mn	Sample
Laco Sur	[wt%]	[wt%]	[wt%]	[wt%]	[wt%]	[wt%]	[wt%]	[wt%]	[wt%]	[wt%]	[wt%]		[wt%]	[wt%]
el-ln-14a-gr-1 sp 5	b.d	0.0572	0.1052	0.0152	b.d	b.d	0.0955	b.d	68.3735	b.d	26.3831	95.0297	0.1107	0.06105	Surface
el-ln-14a-gr-1 sp 6	0.2925	0.0405	0.032	b.d	b.d	b.d	0.0592	b.d	68.6342	0.0279	26.6131	95.6994	0.06365	0.0684	Surface
el-ln-14a-gr-1 sp 8	0.0372	0.096	0.0881	b.d	b.d	b.d	0.0577	b.d	68.9991	b.d	26.6409	95.919	0.06215	0.09985	Surface
el-ln-14a-gr-1 sp 9	b.d	0.4832	0.114	b.d	b.d	b.d	0.0881	b.d	68.5496	b.d	26.7966	96.0315	0.09255	0.48705	Surface
el-ln-14a-gr-1 sp 10	b.d	0.0385	0.0648	b.d	b.d	b.d	0.0417	b.d	69.0971	b.d	26.5973	95.8394	0.04615	0.04235	Surface
el-ln-14a-gr-1 sp 11	0.0587	0.0704	0.0938	0.0111	b.d	b.d	0.08	b.d	68.5106	b.d	26.459	95.2836	0.0911	0.07425	Surface
el-ln-14a-gr-1 sp 12	b.d	0.0525	0.117	0.0114	b.d	b.d	0.0631	b.d	68.4312	b.d	26.3952	95.0704	0.0745	0.05635	Surface
el-ln-14a-gr-4b sp 1	0.0943	0.0533	0.023	b.d	b.d	b.d	0.0737	b.d	68.5532	b.d	26.4442	95.2417	0.07815	0.05715	Surface
el-ln-14a-gr-4b sp 2	1.1928	0.0665	0.1872	b.d	0.1082	b.d	0.0638	b.d	69.4749	0.0346	27.9133	99.0413	0.06825	0.1011	Surface
el-ln-14a-gr-4b sp 3	0.816	0.0164	0.08	b.d	0.0117	b.d	0.0632	b.d	71.198	0.0374	28.0693	100.292	0.06765	0.0538	Surface
el-ln-14a-gr-4b sp 4	0.8463	0.0039	0.2329	b.d	0.0771	b.d	0.0588	b.d	70.7114	0.0315	28.047	100.009	0.06325	0.0354	Surface
el-ln-14a-gr-4b sp 5	0.737	0.0084	0.0107	b.d	b.d	b.d	0.0641	b.d	71.4127	0.0378	28.0286	100.299	0.06855	0.0462	Surface
el-ln-14a-gr-4b sp 6	0.7318	0.0039	0.0129	b.d	b.d	b.d	0.0648	b.d	71.5068	0.032	28.0562	100.408	0.06925	0.0359	Surface
el-ln-14a-gr-4b sp 7	0.7985	0.0039	0.0201	b.d	b.d	b.d	0.0604	b.d	71.1774	0.0368	27.9944	100.091	0.06485	0.0407	Surface
el-ln-14a-gr-4b sp 8	0.857	0.0039	0.223	b.d	0.086	b.d	0.0549	b.d	70.9967	0.0357	28.1625	100.42	0.05935	0.0396	Surface
el-ln-14a-gr-4b sp 9	0.8554	0.0097	0.2214	b.d	0.1048	b.d	0.0569	b.d	70.8268	0.0326	28.1092	100.217	0.06135	0.0423	Surface
el-ln-14a-gr-4b sp 10	0.7955	0.0229	0.204	b.d	0.1034	b.d	0.0593	b.d	70.6263	0.0319	27.9773	99.8206	0.06375	0.0548	Surface
el-ln-6 sp 1	0.7839	0.0144	0.311	b.d	0.0809	b.d	0.072	b.d	70.7586	0.0343	28.0865	100.142	0.07645	0.0487	Surface
el-ln-6 sp 2	0.9258	0.0086	0.422	b.d	0.086	b.d	0.0609	b.d	70.5231	0.0355	28.1993	100.261	0.06535	0.0441	Surface
el-ln-6 sp 3	0.846	0.0039	0.4358	b.d	0.1278	b.d	0.0615	b.d	70.4156	0.0352	28.1174	100.043	0.06595	0.0391	Surface
el-ln-6 sp 4	0.8987	0.0111	0.5861	b.d	0.1937	b.d	0.0615	b.d	69.8794	0.0397	28.1155	99.7857	0.06595	0.0508	Surface
el-ln-6 sp 5	0.9899	0.0105	0.6151	b.d	0.1653	b.d	0.0588	b.d	69.9178	0.0365	28.2143	100.008	0.06325	0.047	Surface
el-ln-6 sp 6	0.8992	0.0126	0.6229	b.d	0.1836	b.d	0.058	b.d	69.9135	0.0326	28.1485	99.8709	0.06245	0.0452	Surface
el-ln-6 sp 7	0.8353	0.0039	0.4359	b.d	0.1109	b.d	0.0579	b.d	70.4254	0.0349	28.1012	100.005	0.06235	0.0388	Surface
el-ln-6 sp 8	0.8588	0.0102	0.5199	b.d	0.1735	b.d	0.0603	b.d	70.5111	0.0337	28.2572	100.425	0.06475	0.0439	Surface
el-ln-6 sp 9	0.8035	0.0039	0.3389	b.d	0.0778	b.d	0.0642	b.d	70.6038	0.0374	28.0538	99.9833	0.06865	0.0413	Surface
el-ln-6 sp 10	0.7562	0.0143	0.263	b.d	0.0591	b.d	0.0644	b.d	70.9959	0.0403	28.1038	100.297	0.06885	0.0546	Surface
el-ln-6 sp 11	0.7618	0.0105	0.1143	b.d	0.057	b.d	0.066	b.d	71.1659	0.0344	28.055	100.265	0.07045	0.0449	Surface
el-ln-6 sp 12	1.0425	0.0039	0.6804	b.d	0.1933	b.d	0.0609	b.d	69.7655	0.0344	28.2616	100.043	0.06535	0.0383	Surface
el 6 out grain 1 bse 1 sp 1	0.8227	0.0039	0.4654	b.d	0.0928	b.d	0.0579	b.d	68.9732	0.0369	27.5491	98.0019	0.06235	0.0408	Surface
el 6 out grain 1 bse 1 sp 2	0.8078	0.0039	0.326	b.d	0.0734	b.d	0.0608	b.d	69.2469	0.0366	27.5254	98.0808	0.06525	0.0405	Surface
el 6 out grain 1 bse 1 sp 3	0.9251	0.0039	0.4333	b.d	0.0951	b.d	0.0615	b.d	69.0543	0.0393	27.6492	98.2617	0.06595	0.0432	Surface
el 6 out grain 1 bse 1 sp 4	0.9942	0.0095	0.4719	b.d	0.0849	b.d	0.0584	b.d	69.2514	0.0374	27.8114	98.7191	0.06285	0.0469	Surface
el 6 out grain 1 bse 1 sp 6	0.7346	0.0039	0.2594	b.d	0.0359	b.d	0.052	b.d	69.7423	0.0328	27.5747	98.4356	0.05645	0.0367	Surface
el 6 out grain 1 bse 1 sp 7	0.7866	0.0947	0.2827	b.d	0.0714	b.d	0.0466	b.d	69.3852	0.037	27.5917	98.2959	0.05105	0.1317	Surface
el 6 out grain 1 bse 1 sp 8	0.8942	0.0039	0.4259	b.d	0.127	b.d	0.0469	b.d	69.744	0.0379	27.8902	99.17	0.05135	0.0418	Surface
el 6 out grain 1 bse 1 sp 9	0.9175	0.0039	0.4102	b.d	0.0873	b.d	0.04	b.d	69.5417	0.036	27.7967	98.8333	0.04445	0.0399	Surface
el 6 out grain 1 bse 1 sp 10	0.8073	0.0039	0.2516	b.d	0.0526	b.d	0.0422	b.d	69.4607	0.0359	27.531	98.1852	0.04665	0.0398	Surface
el 6 out grain 1 bse 1 sp 11	0.9453	0.0039	0.4791	b.d	0.1338	b.d	0.0356	b.d	69.1378	0.0392	27.7433	98.518	0.04005	0.0431	Surface
el 6 out grain 1 bse 1 sp 12	0.819	0.0157	0.2954	b.d	0.12	b.d	0.0406	b.d	68.8299	0.0348	27.3777	97.5331	0.04505	0.0505	Surface
el 6 out grain 1 bse 1 sp 13	0.8084	0.0039	0.2567	b.d	0.1308	b.d	0.0351	b.d	69.9677	0.0371	27.7686	99.0083	0.03955	0.041	Surface
el 6 out grain 1 bse 1 sp 14	0.7175	0.0099	0.2607	b.d	0.0736	b.d	0.0331	b.d	69.0077	0.0401	27.2998	97.4424	0.03755	0.05	Surface
el 6 out grain 1 bse 1 sp 15	0.7622	0.0091	0.2278	b.d	0.0452	b.d	0.0355	b.d	68.1906	0.0342	26.9849	96.2895	0.03995	0.0433	Surface
el 6 in s grain 3 bse 1 sp 1	0.6529	0.0711	0.0168	0.0124	b.d	b.d	0.1162	b.d	70.5218	0.0221	27.6774	99.0907	0.1286	0.0932	Surface
el 6 in s grain 3 bse 1 sp 2	0.6107	0.0762	0.0145	0.0118	b.d	b.d	0.1211	b.d	70.6607	0.0167	27.6954	99.2071	0.1329	0.0929	Surface
el 6 in s grain 3 bse 1 sp 3	0.6652	0.0598	0.0189	b.d	b.d	b.d	0.1128	b.d	70.4592	0.0204	27.6619	98.9982	0.11725	0.0802	Surface
el 6 in s grain 3 bse 1 sp 4	0.6164	0.0636	0.0222	0.0094	b.d	b.d	0.1151	b.d	70.5659	0.0187	27.6573	99.0686	0.1245	0.0823	Surface
el 6 in s grain 3 bse 1 sp 5	0.4784	0.7312	0.0174	0.0145	b.d	b.d	0.1128	b.d	68.5359	0.0076	27.2821	97.1799	0.1273	0.7388	Surface
el 6 in s grain 3 bse 1 sp 6	0.892	0.075	0.4479	b.d	0.1587	b.d	0.1208	b.d	69.6305	0.015	27.9567	99.2966	0.12525	0.09	Surface
el 6 in s grain 3 bse 1 sp 7	0.5683	0.2042	0.5154	0.0177	0.161	0.0155	0.1101	b.d	68.5385	0.0078	27.4006	97.5391	0.1278	0.212	Surface
el 6 in s grain 3 bse 1 sp 8	1.1726	0.0758	0.4435	0.0121	0.0991	b.d	0.1144	0.0151	68.2551	0.0212	27.6336	97.8425	0.1265	0.097	Surface
el 6 in s grain 3 bse 1 sp 9	0.702	0.0791	0.1991	b.d	0.1146	b.d	0.1164	b.d	69.6578	0.0084	27.5868	98.4642	0.12085	0.0875	Surface
el 6 in s grain 3 bse 1 sp 10	0.4707	0.5268	0.386	0.0102	0.0637	0.0304	0.1139	b.d	69.2182	0.0234	27.7031	98.5464	0.1241	0.5502	Surface
el 6 in s grain 3 bse 1 sp 11	0.8151	0.0779	0.2263	0.0124	0.0124	b.d	0.1148	b.d	69.2307	0.0181	27.4843	97.992	0.1272	0.096	Surface
el 6 in s grain 3 bse 1 sp 12	0.97	0.0758	0.3739	0.0162	0.0833	b.d	0.1142	b.d	68.9438	0.0197	27.6609	98.2578	0.1304	0.0955	Surface
el 6 in s grain 3 bse 1 sp 13	0.6538	0.0651	0.0505	0.017	0.0159	b.d	0.1153	b.d	70.3614	0.0174	27.6348	98.9312	0.1323	0.0825	Surface
el 6 in s grain 3 bse 1 sp 14	0.6291	0.0577	0.0345	0.0099	b.d	b.d	0.1199	b.d	70.1275	0.0163	27.507	98.5019	0.1298	0.074	Surface
el 6 in s grain 3 bse 1 sp 15	0.6802	0.0727	0.0543	b.d	0.0204	b.d	0.1206	b.d	69.4355	b.d	27.3535	97.7372	0.12505	0.07655	Surface
el 6 in s grain 3 bse 1 sp 16	0.5677	0.1972	0.0588	b.d	0.0182	b.d	0.1172	b.d	69.4849	0.0133	27.3406	97.7979	0.12165	0.2105	Surface
el 6 in s grain 3 bse 1 sp 17	0.6463	0.0931	0.0368	0.0139	0.0519	b.d	0.1169	b.d	69.7123	0.0225	27.4124	98.1061	0.1308	0.1156	Surface
el 6 in s grain 3 bse 1 sp 18	0.6821	0.0804	0.2603	b.d	0.0947	b.d	0.118	b.d	68.9943	0.0167	27.3567	97.6032	0.12245	0.0971	Surface
el 6 in s grain 3 bse 1 sp 19	0.7399	0.0865	0.2249	b.d	0.0857	b.d	0.1164	b.d	69.4667	0.0167	27.5603	98.2971	0.12085	0.1032	Surface
el 6 in s grain 3 bse 1 sp 20	0.2618	3.9767	0.0454	0.0112	0.1015	0.0323	0.1059	b.d	67.9943	0.0133	29.5371	102.079	0.1171	3.99	Surface
el 6 out grain2 sp 1	0.8588	0.0084	0.4002	b.d	0.0902	b.d	0.0573	b.d	70.8039	0.0403	28.2337	100.493	0.06175	0.0487	Surface
el 6 out grain2 sp 2	0.9123	0.0087	0.3543	b.d	0.1018	b.d	0.0559	b.d	70.7389	0.0318	28.2234	100.427	0.06035	0.0405	Surface
el 6 out grain2 sp 3	0.9079	0.0039	0.4435	b.d	0.1334	b.d	0.0597	b.d	70.8809	0.0404	28.3595	100.829	0.06415	0.0443	Surface
el 6 out grain2 sp 4	0.8792	0.0039	0.4156	b.d	0.1142	b.d	0.0608	b.d	71.0053	0.0408	28.3511	100.871	0.06525	0.0447	Surface
el 6 out grain2 sp 5	0.9221	0.0039	0.46	b.d	0.1314	b.d	0.0555	b.d	70.8055	0.0438	28.3542	100.776	0.05995	0.0477	Surface
el 6 out grain2 sp 6	0.9195	0.0093	0.397	b.d	0.159	b.d	0.0553	b.d	70.0915	0.0404	28.0489	99.7209	0.05975	0.0497	Surface
el 6 out grain2 sp 7	0.8822	0.0039	0.4325	b.d	0.1191	b.d	0.0611	b.d	70.9177	0.0407	28.3358	100.793	0.06555	0.0446	Surface
el 6 out grain2 sp 8	0.8418	0.0039	0.3683	b.d	0.1073	b.d	0.0575	b.d	70.8816	0.0371	28.2286	100.526	0.06195	0.041	Surface
el 6 out grain2 sp 9	0.8431	0.009	0.414	b.d	0.1172	b.d	0.0596	b.d	71.0078	0.0417	28.3246	100.817	0.06405	0.0507	Surface
el 6 out grain2 sp 10	0.8881	0.0039	0.5044	b.d	0.1878	0.0111	0.0628	b.d	70.7044	0.0421	28.3485	100.753	0.06725	0.046	Surface
el 6 out grain2 sp 11	0.935	0.0039	0.5373	b.d	0.1897	b.d	0.0602	b.d	70.3938	0.0396	28.2984	100.458	0.06465	0.0435	Surface
el 6 out grain2 sp 12	0.9003	0.0039	0.4371	b.d	0.1299	b.d	0.0637	b.d	70.8286	0.0359	28.3261	100.725	0.06815	0.0398	Surface
els-sample-2-gr-2 sp 1	0.6824	0.2838	0.0221	0.0908	b.d	b.d	0.0827	b.d	69.8324	0.0336	27.6376	98.6654	0.1735	0.3174	Surface
els-sample-2-gr-2 sp 2	0.825	0.9628	0.1738	0.1074	0.0647	0.0232	0.0839	b.d	68.9101	0.0325	28.1053	99.2887	0.1913	0.9953	Surface
els-sample-2-gr-2 sp 3	0.7642	0.1986	0.1673	0.0996	0.077	b.d	0.0795	b.d	70.3409	0.0411	27.9816	99.7498	0.1791	0.2397	Surface
els-sample-2-gr-2 sp 4	0.7114	0.2402	0.1037	0.0913	0.0277	b.d	0.0838	b.d	69.4846	0.0408	27.5646	98.3481	0.1751	0.281	Surface
els-sample-2-gr-2 sp 5	0.5399	0.3866	0.0364	0.103	b.d	b.d	0.0859	b.d	68.7442	0.0236	27.1919	97.1115	0.1889	0.4102	Surface
els-sample-2-gr-1 sp 1	0.8265	0.1901	0.1982	0.0944	0.0448	b.d	0.0688	b.d	70.5657	0.0437	28.116	100.148	0.1632	0.2338	Surface
els-sample-2-gr-1 sp 2	0.7754	0.2044	0.1332	0.0955	0.0513	b.d	0.0743	b.d	69.4922	0.0367	27.6266	98.4896	0.1698	0.2411	Surface
els-sample-2-gr-1 sp 3	0.8529	0.3613	0.0289	0.1104	0.0362	0.0118	0.081	b.d	69.3505	b.d	27.7074	98.5404	0.1914	0.36515	Surface
els-sample-2-gr-1 sp 4	0.2823	0.3173	0.0995	0.0864	0.0169	b.d	0.0792	b.d	68.1979	0.0252	26.7385	95.8432	0.1656	0.3425	Surface
els-sample-2-gr-1 sp 5	0.4443	0.2031	0.0895	0.0974	0.0139	b.d	0.084	b.d	68.3063	0.0301	26.8313	96.0999	0.1814	0.2332	Surface
els-sample-2-gr-1 sp 6	0.958	0.2111	0.2691	0.0996	0.0891	b.d	0.0824	b.d	69.9429	0.0296	28.0901	99.7719	0.182	0.2407	Surface
els-sample-2-gr-1 sp 7	0.7181	0.2006	0.0817	0.0954	0.0302	b.d	0.076	b.d	70.7022	0.0386	27.9865	99.9293	0.1714	0.2392	Surface
els-sample-2-gr-1 sp 8	0.5253	0.2024	0.1127	0.0902	0.0452	b.d	0.0812	b.d	68.9586	0.0338	27.1823	97.2317	0.1714	0.2362	Surface
shiny mag sp 1	0.8979	0.0208	0.3252	b.d	0.0318	b.d	0.0797	b.d	70.9691	0.0108	28.2507	100.586	0.08415	0.0316	Surface
shiny mag sp 2	0.9174	0.0223	0.7877	b.d	0.2891	b.d	0.0713	b.d	69.1208	0.0105	28.0477	99.2668	0.07575	0.0328	Surface
els-sample-1-gr-2-sp-1-med-z	1.0057	0.0434	1.5044	0.0104	0.506	0.0341	0.0966	b.d	67.4201	0.0275	28.1878	98.836	0.107	0.0709	Surface
els-sample-1-gr-2-sp-1-high-z	0.5126	0.0292	0.0192	b.d	b.d	b.d	0.0982	b.d	71.187	0.0284	27.779	99.6536	0.10265	0.0576	Surface
els shiny	0.9143	0.1667	0.4335	0.0381	0.1809	0.0105	0.0851	b.d	69.5589	b.d	28.0392	99.4272	0.1232	0.17055	Surface
els-sample-t-5-gr-2 sp 1	0.6225	0.0271	0.0232	b.d	0.0232	b.d	0.0749	b.d	71.5197	0.0162	27.9905	100.297	0.07935	0.0433	Surface
els-sample-t-5-gr-2 sp 2	1.049	0.0288	0.3791	b.d	0.0173	b.d	0.082	b.d	70.669	0.0221	28.3136	100.561	0.08645	0.0509	Surface
els-sample-t-5-gr-2 sp 3	0.5308	0.037	0.0132	b.d	0.0233	b.d	0.0748	b.d	71.6871	0.017	27.9745	100.358	0.07925	0.054	Surface
els-sample-t-5-gr-2 sp 4	0.6847	0.0277	0.0612	b.d	0.0086	b.d	0.073	b.d	71.3259	0.0096	27.9892	100.18	0.07745	0.0373	Surface
els-sample-t-5-gr-2 sp 5	0.5753	0.19	0.0544	b.d	0.0163	b.d	0.0804	b.d	71.8837	0.0129	28.2379	101.051	0.08485	0.2029	Surface
els-sample-t-5-gr-2 sp 6	0.597	0.0211	0.0147	b.d	b.d	b.d	0.0766	b.d	71.3699	0.0159	27.8992	99.9944	0.08105	0.037	Surface
els-sample-t-5-gr-3-tr-1 sp 1	0.8479	0.0204	0.2901	b.d	0.0505	b.d	0.0728	b.d	70.6113	0.0081	28.0492	99.9503	0.07725	0.0285	Surface
els-sample-t-5-gr-3-tr-1 sp 2	1.1359	0.0265	0.5784	b.d	0.0246	b.d	0.0655	b.d	69.7277	0.0139	28.1737	99.7462	0.06995	0.0404	Surface
els-sample-t-5-gr-3-tr-1 sp 3	0.6158	0.0199	0.0141	b.d	0.0652	b.d	0.0701	b.d	71.2266	b.d	27.9116	99.9233	0.07455	0.02375	Surface
els-sample-t-5-gr-3-tr-2 sp 1	0.9466	0.0247	0.396	b.d	0.0546	0.015	0.0725	b.d	70.2767	b.d	28.1299	99.916	0.07695	0.02855	Surface
els-sample-t-5-gr-3-tr-2 sp 2	0.7169	0.0205	0.2932	b.d	0.0629	b.d	0.0742	b.d	70.701	0.0144	27.9806	99.8637	0.07865	0.0349	Surface
els-sample-t-5-gr-3-tr-2 sp 3	0.5968	0.1901	0.0403	b.d	0.0223	b.d	0.0752	b.d	70.4569	0.011	27.7015	99.0941	0.07965	0.2011	Surface
els-sample-t-5-gr-3-tr-2 sp 4	0.8176	0.0186	0.2558	b.d	0.0186	b.d	0.078	b.d	70.7621	0.0202	28.0427	100.014	0.08245	0.0388	Surface
els-sample-3-gr-3 sp 1	0.94	0.6799	0.0366	0.0247	0.0281	b.d	0.0905	b.d	69.8636	b.d	28.2016	99.865	0.1152	0.68375	Surface
els-sample-3-gr-3 sp 2	0.7299	0.3389	0.0287	0.022	0.016	b.d	0.0886	b.d	70.3319	b.d	27.912	99.468	0.1106	0.34275	Surface
els-sample-3-gr-3 sp 3	0.5649	0.1613	0.0128	0.0203	b.d	b.d	0.0928	b.d	71.172	b.d	27.9395	99.9636	0.1131	0.16515	Surface
els-sample-3-gr-3 sp 4	0.7721	0.1439	0.2098	0.0256	0.0785	b.d	0.0872	b.d	70.528	b.d	28.0417	99.8868	0.1128	0.14775	Surface
els-sample-3-gr-3 sp 5	0.47	0.193	0.0245	0.0186	b.d	b.d	0.0929	0.0079	71.9404	b.d	28.1779	100.925	0.1115	0.19685	Surface
els-sample-3-gr-5 sp 1	0.753	0.1504	0.1024	0.0319	0.0563	b.d	0.0914	b.d	71.2054	b.d	28.1999	100.591	0.1233	0.15425	Surface
els-sample-3-gr-5 sp 2	0.7069	0.1462	0.1024	0.0345	0.05	b.d	0.0889	b.d	70.8948	b.d	28.0343	100.058	0.1234	0.15005	Surface
els-sample-3-gr-5 sp 3	0.6591	2.3058	0.0216	0.0262	0.0733	0.0092	0.0878	b.d	68.349	b.d	28.6685	100.201	0.114	2.30965	Surface
els-sample-3-gr-5 sp 4	0.6535	0.1353	0.0957	0.0274	0.019	b.d	0.0953	b.d	71.2223	b.d	28.0818	100.33	0.1227	0.13915	Surface
els-sample-1-gr-2 sp 1	1.056	0.0506	1.7613	0.018	0.4498	0.0165	0.0977	b.d	68.65	0.0354	28.8568	100.992	0.1157	0.086	Surface
els-sample-1-gr-2 sp 2	0.5378	0.0366	0.2103	0.0126	0.0535	b.d	0.099	b.d	70.9962	0.0293	27.8902	99.8655	0.1116	0.0659	Surface
els-sample-1-gr-2 sp 3	0.5267	0.0394	0.0211	0.0099	b.d	b.d	0.0947	b.d	71.4776	0.0299	27.9029	100.102	0.1046	0.0693	Surface
els-sample-1-gr-2 sp 4	1.1459	0.0675	2.1945	0.0165	0.4124	0.0117	0.0921	b.d	67.0976	0.03	28.654	99.7222	0.1086	0.0975	Surface
els-sample-1-gr-2 sp 5	0.6158	0.0379	0.6353	0.0158	0.3345	b.d	0.0951	b.d	69.508	0.0341	27.8653	99.1418	0.1109	0.072	Surface
els-sample-1-gr-2 sp 6	0.5151	0.041	0.0192	0.0146	b.d	b.d	0.0935	b.d	71.5731	0.0284	27.93	100.215	0.1081	0.0694	Surface
els-sample-1-gr-2 sp 7	0.5229	0.0425	0.0212	b.d	0.0115	b.d	0.0935	b.d	71.5264	0.0324	27.9241	100.175	0.09795	0.0749	Surface
els-sample-1-gr-2 sp 8	0.5449	0.0507	0.0153	0.0188	b.d	b.d	0.0863	b.d	71.4185	0.0317	27.9019	100.068	0.1051	0.0824	Surface
els-sample-1-gr-2 sp 9	0.5293	0.051	0.0142	0.0225	b.d	b.d	0.0888	b.d	71.1216	0.0342	27.7779	99.6395	0.1113	0.0852	Surface
els-sample-1-gr-2 sp 10	1.0319	0.0738	1.8175	0.0271	0.5718	0.023	0.0791	b.d	66.6862	0.0335	28.2155	98.5594	0.1062	0.1073	Surface
els-sample-1-gr-2 sp 11	0.9309	0.0621	1.7579	0.0231	0.4269	0.0098	0.0806	b.d	66.9064	0.0334	28.0611	98.2922	0.1037	0.0955	Surface
els-sample-1-gr-2 sp 12	0.9686	0.0556	1.6437	0.0281	0.4949	0.0218	0.085	b.d	66.8924	0.0284	28.0507	98.2692	0.1131	0.084	Surface
els-sample-1-gr-2 sp 13	0.5322	0.0501	0.0143	0.025	b.d	b.d	0.0901	b.d	71.1708	0.0285	27.7981	99.7091	0.1151	0.0786	Surface
els-sample-1-gr-2 sp 14	0.5446	0.054	0.1729	0.0244	0.0434	b.d	0.0906	b.d	70.6678	0.0323	27.7536	99.3836	0.115	0.0863	Surface
els-sample-1-gr-2 sp 15	0.4162	0.0666	0.0224	0.0211	b.d	b.d	0.0876	b.d	70.102	0.0307	27.3053	98.0519	0.1087	0.0973	Surface
els-sample-1-gr-2 sp 16	0.5326	0.0607	0.0167	0.024	b.d	b.d	0.096	b.d	71.2257	0.0288	27.8317	99.8162	0.12	0.0895	Surface
els-sample-t-2-tr-1 sp 1	0.6433	0.097	0.0152	0.0101	b.d	b.d	0.0987	b.d	71.2082	0.0125	27.9384	100.023	0.1088	0.1095	Surface
els-sample-t-2-tr-1 sp 2	1.0393	0.124	0.5376	0.0164	0.1969	b.d	0.1038	b.d	70.1479	0.0171	28.3992	100.582	0.1202	0.1411	Surface
els-sample-t-2-tr-1 sp 3	0.6491	0.1455	0.0224	b.d	0.011	b.d	0.102	b.d	70.6014	b.d	27.7921	99.3235	0.10645	0.14935	Surface
els-sample-t-2-tr-1 sp 4	0.5979	0.2082	0.128	0.0111	0.0436	b.d	0.1038	b.d	70.8712	0.0238	27.9623	99.9499	0.1149	0.232	Surface
els-sample-t-2-tr-1 sp 5	0.7603	0.1333	0.0897	b.d	0.0333	b.d	0.0996	b.d	70.6895	0.0135	27.9434	99.7626	0.10405	0.1468	Surface
els-sample-t-2-tr-1 sp 6	0.7389	0.1353	0.1332	0.0094	0.019	b.d	0.0982	b.d	70.6073	0.0152	27.912	99.6685	0.1076	0.1505	Surface
els-sample-t-2-tr-1 sp 7	0.7158	0.1183	0.1621	0.011	b.d	b.d	0.1	b.d	70.8059	0.0187	27.9801	99.9119	0.111	0.137	Surface
els-sample-t-2-tr-1 sp 8	0.575	0.2124	0.2446	0.0121	0.0986	b.d	0.0966	b.d	70.5624	0.0178	27.9405	99.76	0.1087	0.2302	Surface
els-sample-t-2-tr-1 sp 9	0.7003	0.1289	0.0928	0.0105	0.0419	b.d	0.096	b.d	70.8416	0.0159	27.9439	99.8718	0.1065	0.1448	Surface
els-sample-t-2-tr-1 sp 10	0.7352	0.1219	0.1447	0.0128	0.0386	b.d	0.1012	b.d	71.3152	0.0145	28.1902	100.674	0.114	0.1364	Surface
els-sample-t-2-tr-1 sp 11	0.5183	0.4668	0.0334	b.d	0.0231	b.d	0.0963	b.d	70.9887	0.015	28.0601	100.202	0.10075	0.4818	Surface
els-sample-t-2-tr-1 sp 12	0.7322	0.1136	0.22	0.0095	0.0355	b.d	0.0972	b.d	70.8209	0.0243	28.0484	100.102	0.1067	0.1379	Surface
els-sample-t-2-tr-1 sp 13	0.6025	0.1087	0.0308	0.0117	0.0084	b.d	0.1028	0.0069	71.7639	0.0173	28.1279	100.781	0.1145	0.126	Surface
els-sample-t-2-tr-1 sp 14	0.7162	0.1294	0.2077	0.0133	0.037	b.d	0.1022	b.d	70.6926	0.0223	27.9923	99.913	0.1155	0.1517	Surface
els-sample-6-gr-1 sp 1	0.6849	0.0307	0.1019	b.d	0.017	b.d	0.0923	b.d	71.2983	0.0108	28.0252	100.261	0.09675	0.0415	Surface
els-sample-6-gr-1 sp 2	0.6345	0.0385	0.0098	b.d	b.d	b.d	0.0823	b.d	71.7122	0.0265	28.0794	100.583	0.08675	0.065	Surface
els-sample-6-gr-1 sp 3	0.9986	0.0369	0.4792	b.d	0.0539	b.d	0.0779	b.d	70.1708	0.0182	28.1778	100.013	0.08235	0.0551	Surface
els-sample-6-gr-1 sp 4	0.6319	0.0343	0.097	b.d	b.d	b.d	0.0741	b.d	71.563	0.0295	28.0808	100.511	0.07855	0.0638	Surface
els-sample-6-gr-1 sp 5	1.4128	0.0423	1.3242	b.d	0.381	0.0132	0.0871	b.d	67.9265	0.0305	28.5122	99.7298	0.09155	0.0728	Surface
els-sample-6-gr-2 sp 1	0.638	0.0363	0.0427	b.d	b.d	b.d	0.1206	b.d	71.5314	0.0295	28.0539	100.452	0.12505	0.0658	Surface
els-sample-6-gr-2 sp 2	0.7556	0.0395	0.0869	b.d	b.d	b.d	0.1269	b.d	71.4794	0.0338	28.1776	100.7	0.13135	0.0733	Surface
els-sample-6-gr-2 sp 3	0.6362	0.0403	0.0312	b.d	b.d	b.d	0.1242	b.d	72.1175	0.0322	28.2731	101.255	0.12865	0.0725	Surface
els-sample-6-gr-2 sp 4	0.7209	0.0367	0.0259	b.d	b.d	b.d	0.1251	b.d	71.4825	0.0316	28.0982	100.521	0.12955	0.0683	Surface
els-sample-6-gr-2 sp 5	0.6797	0.0414	0.016	b.d	b.d	b.d	0.12	b.d	71.3372	0.023	27.9973	100.215	0.12445	0.0644	Surface
els-sample-6-gr-2 sp 6	1.2236	0.0466	0.8715	b.d	0.2628	0.0159	0.1068	b.d	69.2207	0.0325	28.4496	100.23	0.11125	0.0791	Surface
els-sample-6-gr-2 sp 7	1.1777	0.041	0.8262	b.d	0.2451	0.009	0.0918	b.d	69.4532	0.0241	28.4314	100.3	0.09625	0.0651	Surface
els-sample-6-gr-2 sp 8	0.9035	0.0574	0.4547	0.01	0.1758	0.1561	0.0797	b.d	68.9347	0.0101	27.858	98.64	0.0897	0.0675	Surface
els-sample-6-gr-2 sp 9	0.7247	0.0583	0.2608	0.0088	0.1893	0.0517	0.0818	b.d	70.0195	0.0123	27.8424	99.2496	0.0906	0.0706	Surface
els-sample-6-gr-2 sp 10	0.9197	0.06	0.5135	b.d	0.1307	b.d	0.0855	b.d	70.3679	0.0224	28.2738	100.374	0.08995	0.0824	Surface
el 14 in grain 1 sp 1	0.6415	0.0776	0.1685	0.018	0.0883	b.d	0.1095	b.d	69.0393	b.d	27.2858	97.4285	0.1275	0.08145	Surface
el 14 in grain 1 sp 2	0.7854	0.0839	0.2058	0.0162	0.0974	b.d	0.1041	b.d	70.7352	b.d	28.0949	100.123	0.1203	0.08775	Surface
el 14 in grain 1 sp 3	0.7484	0.0802	0.2359	0.0193	0.1009	b.d	0.1075	b.d	70.5071	b.d	27.9999	99.7992	0.1268	0.08405	Surface
el 14 in grain 1 sp 4	0.7818	0.2191	0.2908	0.0193	0.1275	b.d	0.0996	b.d	69.9908	b.d	27.9944	99.5233	0.1189	0.22295	Surface
el 14 out grain 1 sp 1	0.8209	0.0504	0.2234	b.d	0.087	b.d	0.0737	b.d	70.7006	0.0304	28.0612	100.048	0.07815	0.0808	Surface
el 14 out grain 1 sp 2	0.7853	0.6335	0.4091	b.d	0.1214	0.0085	0.0772	b.d	69.1036	0.0327	28.036	99.2073	0.08165	0.6662	Surface
el 14 out grain 1 sp 3	0.5319	0.1655	0.0891	b.d	0.0104	b.d	0.0798	b.d	68.1998	0.0227	26.8002	95.8994	0.08425	0.1882	Surface
el 14 out grain 1 sp 4	0.34	0.058	0.1805	b.d	b.d	0.0085	0.0882	b.d	68.1205	0.0105	26.5838	95.39	0.09265	0.0685	Surface
el 14 out grain 1 sp 8	0.4526	0.0709	0.1624	b.d	0.0088	0.0105	0.086	b.d	67.7929	0.015	26.5507	95.1498	0.09045	0.0859	Surface
el 3 ox grain 1 bse 1 sp 1	b.d	0.2023	0.0281	b.d	b.d	b.d	0.0877	b.d	71.9537	b.d	27.8093	100.081	0.09215	0.20615	Surface
el 3 ox grain 1 bse 1 sp 2	0.4756	0.0704	0.7352	0.0144	0.2552	0.027	0.0869	b.d	68.8397	b.d	27.5837	98.0881	0.1013	0.07425	Surface
el 3 ox grain 1 bse 1 sp 3	0.4557	0.0449	0.5148	0.0109	0.1708	b.d	0.0865	b.d	70.8249	b.d	28.0732	100.182	0.0974	0.04875	Surface
el 3 ox grain 1 bse 1 sp 4	0.2114	0.0529	0.27	0.0107	0.0858	b.d	0.0881	b.d	71.1024	b.d	27.7405	99.5618	0.0988	0.05675	Surface
el 3 ox grain 1 bse 1 sp 5	0.1788	0.0471	0.2361	b.d	0.0644	b.d	0.0895	b.d	71.6539	b.d	27.8892	100.159	0.09395	0.05095	Surface
el 3 ox grain 1 bse 1 sp 6	0.2355	0.1307	0.5957	0.0097	0.1841	0.0217	0.0883	b.d	70.0413	b.d	27.7275	99.0345	0.098	0.13455	Surface
el 3 ox grain 1 bse 1 sp 7	0.0381	0.0454	0.1985	b.d	0.0614	0.0256	0.0891	b.d	70.3894	b.d	27.2664	98.1139	0.09355	0.04925	Surface
el 3 ox grain 1 bse 1 sp 8	0.1564	0.0407	0.4004	0.0123	0.1375	b.d	0.0848	b.d	71.2493	b.d	27.8646	99.946	0.0971	0.04455	Surface
el 3 ox grain 1 bse 1 sp 9	0.0134	0.0364	0.1936	0.0124	0.0314	0.0692	0.0875	b.d	69.2813	b.d	26.8433	96.5685	0.0999	0.04025	Surface
el 3 ox grain 3 bse 1 sp 1	0.3562	0.0639	0.1923	0.0351	0.0268	0.0314	0.0901	b.d	68.9615	b.d	27.0026	96.7599	0.1252	0.06775	Surface
el 3 ox grain 3 bse 1 sp 2	0.1405	0.1458	0.0206	0.0244	0.0168	0.026	0.0857	b.d	69.5847	b.d	26.9668	97.0113	0.1101	0.14965	Surface
el 3 ox grain 3 bse 1 sp 3	0.5318	1.1662	0.3582	0.0311	0.0363	0.0313	0.0872	b.d	68.3464	b.d	27.9213	98.5098	0.1183	1.17005	Surface
el 3 ox grain 3 bse 1 sp 4	0.5108	0.2182	0.4084	0.038	0.0477	b.d	0.086	b.d	70.5596	b.d	28.0227	99.8914	0.124	0.22205	Surface
el 3 ox grain 3 bse 1 sp 5	0.6544	0.3226	0.5294	0.0467	0.0545	0.0084	0.0774	b.d	69.3853	b.d	27.8716	98.9503	0.1241	0.32645	Surface
el 3 ox grain 2 bse 1 sp 1	0.0363	0.4163	0.1992	0.0139	0.0555	0.0817	0.0801	b.d	68.155	b.d	26.7644	95.8024	0.094	0.42015	Surface
el 3 ox grain 2 bse 1 sp 2	b.d	0.0718	0.1489	0.0225	0.0214	0.034	0.0806	b.d	70.4447	b.d	27.2422	98.0661	0.1031	0.07565	Surface
el 3 ox grain 2 bse 1 sp 3	0.0385	1.2391	0.3459	b.d	0.1123	0.1582	0.0741	b.d	66.8609	b.d	27.1669	95.9959	0.07855	1.24295	Surface
el 3 ox grain 2 bse 1 sp 4	0.1483	0.0787	0.3535	0.0188	0.0808	0.0119	0.0837	b.d	70.4725	b.d	27.5251	98.7733	0.1025	0.08255	Surface
el 3 ox grain 2 bse 1 sp 5	0.1158	0.038	0.3811	0.056	0.0984	0.0464	0.0832	b.d	69.0402	b.d	27.0086	96.8677	0.1392	0.04185	Surface
el 3 ox grain 2 bse 1 sp 6	0.1267	0.0359	0.3068	0.0318	0.0826	0.0124	0.0846	b.d	69.8769	b.d	27.2171	97.7748	0.1164	0.03975	Surface
el 3 ox grain 2 bse 1 sp 7	0.2281	0.0439	0.3277	0.0329	0.0205	b.d	0.0815	b.d	70.8999	b.d	27.6869	99.3214	0.1144	0.04775	Surface
el 3 ox grain 2 bse 1 sp 8	0.0942	0.047	0.2289	0.0208	0.054	0.0468	0.0838	b.d	69.1967	b.d	26.9023	96.6745	0.1046	0.05085	Surface
el 3 clean grain 1 bse 1 sp 1	0.9004	0.0417	0.4575	b.d	0.1261	b.d	0.0842	b.d	70.3496	b.d	28.2187	100.178	0.08865	0.04555	Surface
el 3 clean grain 1 bse 1 sp 2	1.2239	0.1742	0.7701	b.d	0.2684	0.0109	0.0805	b.d	69.4319	b.d	28.5648	100.525	0.08495	0.17805	Surface
el 3 clean grain 1 bse 1 sp 3	1.1874	0.0716	0.5766	b.d	0.093	b.d	0.0805	b.d	69.8661	b.d	28.3808	100.256	0.08495	0.07545	Surface
el 3 clean grain 1 bse 1 sp 4	1.2663	0.0338	0.9783	b.d	0.3232	0.0091	0.082	b.d	68.9076	0.01	28.4428	100.053	0.08645	0.0438	Surface
el 3 clean grain 1 bse 1 sp 5	1.08	0.0416	0.5164	b.d	0.1107	b.d	0.0824	b.d	69.7696	b.d	28.1905	99.7912	0.08685	0.04545	Surface
el 3 clean grain 1 bse 1 sp 6	1.4054	0.038	0.9076	b.d	0.2025	0.0138	0.0828	b.d	68.8182	b.d	28.456	99.9243	0.08725	0.04185	Surface
el 3 clean grain 1 bse 1 sp 7	1.1827	0.0386	0.6902	b.d	0.2009	0.0222	0.0816	b.d	69.3488	b.d	28.3081	99.8731	0.08605	0.04245	Surface
el 3 clean grain 1 bse 1 sp 8	1.1869	0.0662	0.818	b.d	0.1807	0.0091	0.0793	b.d	68.5457	0.0108	28.0621	98.9588	0.08375	0.077	Surface
el 3 clean grain 1 bse 1 sp 9	0.9054	0.0408	0.3369	b.d	0.1384	b.d	0.0805	b.d	70.3525	b.d	28.1369	99.9914	0.08495	0.04465	Surface
el 3 clean grain 1 bse 1 sp 10	1.1174	0.0317	0.6115	b.d	0.1797	b.d	0.0827	b.d	69.5561	b.d	28.243	99.8221	0.08715	0.03555	Surface
el 3 clean grain 1 bse 1 sp 11	0.832	0.0463	0.378	b.d	0.0882	b.d	0.078	b.d	69.4953	b.d	27.7529	98.6707	0.08245	0.05015	Surface
el 3 clean grain 1 bse 1 sp 12	0.6577	0.2824	0.13	b.d	0.0244	b.d	0.0833	b.d	69.8659	b.d	27.708	98.7517	0.08775	0.28625	Surface
el 3 clean grain 2 bse 1 sp 1	1.1151	0.0754	0.4573	b.d	0.0956	b.d	0.0831	b.d	70.2609	b.d	28.383	100.47	0.08755	0.07925	Surface
el 3 clean grain 2 bse 1 sp 2	1.3463	0.66	0.8876	b.d	0.2139	0.0175	0.0791	b.d	66.9888	b.d	28.1914	98.3846	0.08355	0.66385	Surface
el 3 clean grain 2 bse 1 sp 3	1.1675	4.8525	1.0915	b.d	0.2678	0.0109	0.0769	b.d	64.9004	b.d	30.7259	103.093	0.08135	4.85635	Surface
el 3 clean grain 2 bse 1 sp 4	0.704	0.0258	0.0117	b.d	b.d	b.d	0.0813	b.d	71.329	b.d	28.0122	100.164	0.08575	0.02965	Surface
el 3 clean grain 2 bse 1 sp 5	0.7937	0.0312	0.2763	b.d	0.0916	b.d	0.0855	b.d	71.0462	b.d	28.2274	100.552	0.08995	0.03505	Surface
el 3 clean grain 2 bse 1 sp 6	0.6617	0.3404	0.6768	0.0125	0.1518	0.0138	0.0787	b.d	69.2193	b.d	27.9848	99.1398	0.0912	0.34425	Surface
el 3 clean grain 2 bse 1 sp 7	1.1206	0.1853	0.6403	b.d	0.1582	b.d	0.0824	b.d	69.1814	0.0116	28.2015	99.5813	0.08685	0.1969	Surface
el 3 clean grain 3 bse 1 sp 1	1.1796	0.031	0.5708	b.d	0.0802	b.d	0.0841	b.d	70.5579	b.d	28.5964	101.1	0.08855	0.03485	Surface
el 3 clean grain 3 bse 1 sp 2	0.7338	0.6351	0.1559	b.d	0.0499	0.016	0.08	b.d	70.1634	b.d	28.2021	100.036	0.08445	0.63895	Surface
el 3 clean grain 3 bse 1 sp 3	1.3051	0.0496	0.7567	b.d	0.0896	0.0087	0.0825	b.d	69.342	b.d	28.3958	100.03	0.08695	0.05345	Surface
el 3 clean grain 3 bse 1 sp 4	1.0327	0.0302	0.584	b.d	0.116	b.d	0.0833	b.d	70.037	b.d	28.2967	100.18	0.08775	0.03405	Surface
el 3 clean grain 3 bse 1 sp 5	1.279	0.8737	0.8105	b.d	0.1103	0.0141	0.0856	b.d	69.5857	b.d	29.1778	101.937	0.09005	0.87755	Surface
el 3 clean grain 3 bse 1 sp 6	0.8371	0.0227	0.437	b.d	0.1408	0.0333	0.0858	b.d	69.9814	b.d	28.0257	99.5638	0.09025	0.02655	Surface
el 3 clean grain 3 bse 1 sp 7	1.2115	0.0253	0.7685	b.d	0.1762	0.0098	0.0814	b.d	69.6174	b.d	28.4557	100.346	0.08585	0.02915	Surface
el 3 clean grain 3 bse 1 sp 8	0.8939	0.0399	0.429	b.d	0.1317	b.d	0.0821	b.d	70.3874	b.d	28.2065	100.17	0.08655	0.04375	Surface
el 3 clean grain 3 bse 1 sp 9	0.783	0.0315	0.1481	b.d	0.0377	b.d	0.0836	b.d	71.2022	b.d	28.1509	100.437	0.08805	0.03535	Surface
el 3 clean grain 3 bse 1 sp 10	1.215	0.1758	0.2913	b.d	0.1423	b.d	0.0808	b.d	69.8896	0.0084	28.2718	100.075	0.08525	0.1842	Surface
el 5 out grain 2 bse 1 sp 1	0.6656	0.454	0.0676	b.d	0.0358	b.d	0.0972	b.d	67.8027	0.0233	26.9986	96.1448	0.10165	0.4773	Surface
el 5 out grain 2 bse 1 sp 2	0.8036	0.0418	0.3199	b.d	0.0095	b.d	0.0986	b.d	68.9809	0.0322	27.4255	97.712	0.10305	0.074	Surface
el 5 out grain 2 bse 1 sp 3	0.7001	0.021	0.0879	b.d	0.0285	b.d	0.0985	b.d	69.9044	0.027	27.5028	98.3702	0.10295	0.048	Surface
el 5 out grain 2 bse 1 sp 5	0.7946	0.0298	0.097	b.d	0.0177	b.d	0.1049	b.d	69.5602	0.034	27.4678	98.106	0.10935	0.0638	Surface
el 5 out grain 2 bse 1 sp 6	0.7946	0.02	0.0827	b.d	0.0365	b.d	0.103	b.d	69.5199	0.0284	27.4408	98.0259	0.10745	0.0484	Surface
el 5 out grain 2 bse 1 sp 7	0.8167	0.0175	0.1323	b.d	0.0276	b.d	0.1075	b.d	69.7294	0.0282	27.573	98.4322	0.11195	0.0457	Surface
el 5 out grain 2 bse 1 sp 8	0.6441	0.0721	0.5127	b.d	0.0897	b.d	0.1079	b.d	69.0895	0.0122	27.5363	98.0645	0.11235	0.0843	Surface
el 5 out grain 2 bse 1 sp 9	0.8246	0.03	0.2026	b.d	0.0559	b.d	0.1096	b.d	69.2127	0.0119	27.4555	97.9028	0.11405	0.0419	Surface
el 5 out grain 2 bse 1 sp 11	0.8538	0.0234	0.384	b.d	0.1521	b.d	0.1021	b.d	68.496	0.0095	27.3871	97.408	0.10655	0.0329	Surface
el 5 out grain 2 bse 1 sp 12	0.7658	0.0983	0.615	b.d	0.2027	b.d	0.0991	b.d	68.0233	0.0134	27.3912	97.2088	0.10355	0.1117	Surface
el 5 out grain 2 bse 1 sp 13	0.6727	1.4321	0.2253	b.d	0.137	0.0318	0.0933	b.d	66.4098	0.009	27.436	96.447	0.09775	1.4411	Surface
el 5 out grain 2 bse 1 sp 14	0.796	0.091	0.2608	b.d	0.1032	b.d	0.0996	b.d	68.0795	0.0205	27.1143	96.5649	0.10405	0.1115	Surface
el 5 out grain 2 bse 1 sp 15	0.8453	0.029	0.3624	b.d	0.1328	b.d	0.0989	b.d	68.5512	0.0186	27.3806	97.4188	0.10335	0.0476	Surface
el 5 out grain 2 bse 1 sp 16	0.8714	0.1798	0.3469	b.d	0.1477	b.d	0.0953	b.d	68.031	0.0154	27.3175	97.005	0.09975	0.1952	Surface
el 5 out grain 3 bse 1 sp 1	1.137	0.0912	0.6012	0.0106	0.1252	b.d	0.102	b.d	69.6419	0.0313	28.2781	100.018	0.1126	0.1225	Surface
el 5 out grain 3 bse 1 sp 2	0.8229	0.1714	0.215	b.d	0.0896	0.0539	0.1018	b.d	69.3344	0.0242	27.693	98.5062	0.10625	0.1956	Surface
el 5 out grain 3 bse 1 sp 3	0.4999	0.2871	0.3966	0.0099	0.156	0.1956	0.0996	b.d	66.6089	0.0227	26.8067	95.083	0.1095	0.3098	Surface
el 5 out grain 3 bse 1 sp 4	1.1687	0.101	1.0191	0.0147	0.2218	b.d	0.1034	b.d	68.0802	0.0338	28.0894	98.8321	0.1181	0.1348	Surface
el 5 out grain 3 bse 1 sp 5	1.2813	3.0556	0.8595	0.0107	0.1974	0.0085	0.0978	b.d	64.9054	0.0324	29.1661	99.6147	0.1085	3.088	Surface
el 5 out grain 3 bse 1 sp 6	0.9938	0.1103	0.8527	0.0144	0.2295	b.d	0.1083	b.d	68.8956	0.0374	28.1358	99.3778	0.1227	0.1477	Surface
el 5 out grain 3 bse 1 sp 7	1.3907	0.2599	0.4934	0.0099	0.1705	b.d	0.1063	b.d	66.8932	0.0363	27.5299	96.8901	0.1162	0.2962	Surface
el 5 out grain 3 bse 1 sp 8	0.9226	0.2141	0.7904	0.014	0.1757	b.d	0.1067	b.d	68.3183	0.0368	27.8578	98.4364	0.1207	0.2509	Surface
el 5 out grain 3 bse 1 sp 9	0.8638	0.0629	0.3378	b.d	0.0704	b.d	0.1058	b.d	70.5077	0.0347	28.1282	100.111	0.11025	0.0976	Surface
el 5 out grain 3 bse 1 sp 10	0.7627	0.7155	0.5254	0.0139	0.1757	0.0906	0.107	b.d	67.5375	0.0343	27.7128	97.6754	0.1209	0.7498	Surface
el 5 out grain 3 bse 1 sp 11	0.8332	0.3276	0.7347	0.012	0.1891	b.d	0.1102	b.d	69.0408	0.0335	28.1092	99.3903	0.1222	0.3611	Surface
el 5 out grain 3 bse 1 sp 12	0.9351	0.0785	0.4051	b.d	0.0615	b.d	0.1035	b.d	69.9598	0.0352	28.0394	99.6181	0.10795	0.1137	Surface
el 5 out grain 3 bse 1 sp 13	0.9805	0.0687	0.4795	b.d	0.1296	b.d	0.1114	b.d	69.7568	0.0369	28.0907	99.6541	0.11585	0.1056	Surface
el 5 out grain 3 bse 1 sp 14	0.8492	0.1571	0.6169	b.d	0.1458	b.d	0.1098	b.d	69.1313	0.0224	27.9132	98.9457	0.11425	0.1795	Surface
el 5 out grain 3 bse 1 sp 15	0.8418	0.7439	0.4509	b.d	0.1572	b.d	0.1065	b.d	69.0596	0.034	28.2264	99.6203	0.11095	0.7779	Surface
el 5 out grain 3 bse 1 sp 16	0.9076	1.6783	0.2457	b.d	0.1107	b.d	0.1012	b.d	68.1256	0.035	28.4837	99.6878	0.10565	1.7133	Surface
el 5 out grain 3 bse 1 sp 17	0.8949	0.0658	0.5845	b.d	0.1653	b.d	0.1093	b.d	69.6969	0.0341	28.0872	99.638	0.11375	0.0999	Surface
el 5 out grain 3 bse 1 sp 18	1.1105	0.0697	0.7338	b.d	0.2218	b.d	0.1071	b.d	69.0738	0.0283	28.1818	99.5268	0.11155	0.098	Surface
el 5 out grain 3 bse 1 sp 19	0.9494	0.4223	0.8728	0.0098	0.2184	b.d	0.1112	b.d	69.0744	0.0301	28.4175	100.106	0.121	0.4524	Surface
el 5 out grain 3 bse 1 sp 20	0.9697	0.1648	0.7313	b.d	0.2164	0.0087	0.1037	b.d	68.4868	0.0201	27.8934	98.5949	0.10815	0.1849	Surface
el 5 in grain 3 bse 1 sp 1	0.7632	0.067	0.0266	0.0118	b.d	b.d	0.0996	b.d	71.7208	0.0144	28.2262	100.93	0.1114	0.0814	Surface
el 5 in grain 3 bse 1 sp 2	0.7231	0.0729	0.0282	0.0099	b.d	b.d	0.0998	b.d	71.5362	0.0118	28.1246	100.606	0.1097	0.0847	Surface
el 5 in grain 3 bse 1 sp 3	0.8488	0.9016	0.0199	0.0097	b.d	b.d	0.0963	b.d	69.5219	0.0082	28.1115	99.5179	0.106	0.9098	Surface
el 5 in grain 3 bse 1 sp 4	0.681	0.2771	0.1401	b.d	0.0208	0.0131	0.098	b.d	68.9599	b.d	27.3893	97.5793	0.10245	0.28095	Surface
el 5 in grain 3 bse 1 sp 5	0.638	0.1035	0.0749	0.0157	0.0116	0.0252	0.0927	b.d	68.9481	b.d	27.1632	97.0729	0.1084	0.10735	Surface
el 5 in grain 3 bse 1 sp 6	1.0814	0.1938	0.4203	0.0162	0.1364	0.02	0.0919	b.d	70.0061	b.d	28.3497	100.316	0.1081	0.19765	Surface
el 5 in grain 3 bse 1 sp 7	0.8683	0.179	0.6202	0.0183	0.0973	b.d	0.0971	b.d	69.8256	0.0079	28.1738	99.8875	0.1154	0.1869	Surface
el 5 in grain 3 bse 1 sp 8	0.5152	0.1702	0.0681	0.0113	0.0301	0.0297	0.0922	b.d	69.7146	b.d	27.4093	98.0407	0.1035	0.17405	Surface
el 5 in grain2 bse 1 sp 1	0.6474	0.1816	0.0169	0.0123	b.d	b.d	0.0968	b.d	70.5072	b.d	27.7752	99.2374	0.1091	0.18545	Surface
el 5 in grain2 bse 1 sp 2	0.766	0.102	0.0199	0.0128	0.0108	b.d	0.0922	b.d	70.7534	0.0125	27.8727	99.6423	0.105	0.1145	Surface
el 5 in grain2 bse 1 sp 3	0.6972	0.0672	0.0327	0.0125	b.d	b.d	0.0975	b.d	71.3963	0.0093	28.0465	100.359	0.11	0.0765	Surface
el 5 in grain2 bse 1 sp 4	0.7132	0.0759	0.0132	0.0095	b.d	b.d	0.0944	b.d	71.465	b.d	28.1101	100.481	0.1039	0.07975	Surface
el 5 in grain2 bse 1 sp 5	0.7331	0.2204	0.0174	0.0145	b.d	b.d	0.092	b.d	70.7987	b.d	27.9918	99.8679	0.1065	0.22425	Surface
el 5 in grain2 bse 1 sp 6	0.507	0.2867	0.0581	0.0105	b.d	0.0136	0.0943	b.d	70.0896	b.d	27.6049	98.6647	0.1048	0.29055	Surface
el 5 in grain2 bse 1 sp 8	0.6658	0.0739	0.043	0.0138	0.0125	0.0924	0.0895	b.d	69.4929	b.d	27.4331	97.9169	0.1033	0.07775	Surface
el 5 in grain 1 bse 1 sp 1	0.6002	4.5198	0.231	0.0143	b.d	b.d	0.0975	b.d	69.6662	b.d	31.0065	106.136	0.1118	4.52365	Surface
el 5 in grain 1 bse 1 sp 2	0.6949	0.3572	0.029	0.0116	b.d	0.0108	0.0948	b.d	70.0399	0.0095	27.7477	98.9954	0.1064	0.3667	Surface
el 5 in grain 1 bse 1 sp 3	0.708	0.1062	0.0149	0.0108	b.d	b.d	0.0977	b.d	71.2783	0.0096	28.0277	100.253	0.1085	0.1158	Surface
el 5 in grain 1 bse 1 sp 4	0.7971	0.1631	0.0587	0.0154	0.0145	b.d	0.0927	b.d	69.6232	0.017	27.5512	98.3329	0.1081	0.1801	Surface
el 5 in grain 1 bse 1 sp 5	0.6817	0.7194	0.0171	0.013	0.015	b.d	0.0919	b.d	71.4171	0.0126	28.5405	101.508	0.1049	0.732	Surface
el 5 in grain 1 bse 1 sp 6	0.6746	0.0725	0.1736	0.016	0.0193	b.d	0.0949	b.d	70.7298	b.d	27.9167	99.6974	0.1109	0.07635	Surface
el 5 in grain 1 bse 1 sp 7	0.7954	0.1763	0.0564	0.0151	0.0284	0.013	0.0973	b.d	70.2252	b.d	27.8274	99.2345	0.1124	0.18015	Surface
el 5 in grain 1 bse 1 sp 8	0.5614	3.0829	0.0187	0.0107	0.0336	0.0419	0.0919	b.d	70.6591	b.d	30.0933	104.593	0.1026	3.08675	Surface
el 5 in grain 1 bse 1 sp 9	0.7052	0.0734	0.0225	0.0159	b.d	b.d	0.0978	b.d	71.5236	0.013	28.1024	100.554	0.1137	0.0864	Surface
el 7 ox grain2 sp 1	1.1934	0.0135	0.5643	b.d	0.1938	b.d	0.0576	b.d	68.3016	0.0379	27.7545	98.1166	0.06205	0.0514	Surface
el 7 ox grain2 sp 2	1.4017	0.5089	0.5565	b.d	0.202	0.0115	0.0582	b.d	68.6365	0.0319	28.4504	99.8576	0.06265	0.5408	Surface
el 7 ox grain2 sp 3	1.1617	0.0096	0.5347	b.d	0.1897	b.d	0.0535	b.d	68.1686	0.0208	27.6398	97.7784	0.05795	0.0304	Surface
el 7 ox grain2 sp 4	1.0996	0.0039	0.5778	b.d	0.2019	b.d	0.0578	b.d	69.1669	0.0375	28.0096	99.155	0.06225	0.0414	Surface
el 7 ox grain2 sp 5	1.0867	0.0039	0.5048	b.d	0.214	b.d	0.0597	b.d	69.4362	0.0372	28.0528	99.3953	0.06415	0.0411	Surface
el 7 ox grain2 sp 6	0.8662	0.0039	0.254	b.d	0.0307	b.d	0.061	b.d	68.6047	0.0435	27.2567	97.1207	0.06545	0.0474	Surface
el 7 ox grain2 sp 7	0.6014	1.3689	0.24	b.d	0.0953	0.0171	0.0554	b.d	70.0618	0.0351	28.6826	101.158	0.05985	1.404	Surface
el 7 ox grain2 sp 8	0.6251	0.016	0.143	b.d	0.0248	b.d	0.0581	b.d	69.3897	0.0237	27.2582	97.5386	0.06255	0.0397	Surface
el 7 ox grain2 tr 2 sp 1	0.7662	0.2913	0.4391	b.d	0.1879	0.0222	0.0592	b.d	67.3062	0.0348	27.1313	96.2382	0.06365	0.3261	Surface
el 7 ox grain2 tr 2 sp 2	1.104	0.1315	0.5904	b.d	0.2104	b.d	0.0591	b.d	68.8452	0.041	28.0075	98.9891	0.06355	0.1725	Surface
el 7 ox grain2 tr 2 sp 3	1.25	0.0094	0.6307	b.d	0.2044	b.d	0.057	b.d	67.8947	0.0391	27.7018	97.7871	0.06145	0.0485	Surface
el 7 ox grain2 tr 2 sp 4	1.0973	0.0116	0.5734	b.d	0.1985	b.d	0.0619	b.d	67.9189	0.0372	27.5335	97.4323	0.06635	0.0488	Surface
el 7 ox grain2 tr 2 sp 5	0.3911	3.6283	0.3119	b.d	0.1567	0.5083	0.0515	b.d	64.01	0.0314	28.6917	97.7809	0.05595	3.6597	Surface
el 7 ox grain2 tr 2 sp 6	1.3106	0.0039	0.6917	b.d	0.2294	b.d	0.0587	b.d	67.9926	0.0448	27.8506	98.1823	0.06315	0.0487	Surface
el 7 ox grain2 tr 2 sp 7	0.4748	0.0039	0.2924	b.d	0.0577	0.0707	0.0573	b.d	68.3525	0.0278	26.9264	96.2635	0.06175	0.0317	Surface
el 7 ox grain2 tr 2 sp 8	1.3949	0.0145	0.8008	b.d	0.3004	b.d	0.0582	b.d	68.4963	0.0451	28.2459	99.3561	0.06265	0.0596	Surface
el 7 ox grain2 tr 2 sp 9	1.4092	0.0084	0.807	b.d	0.2945	b.d	0.0562	b.d	68.5481	0.0451	28.2742	99.4427	0.06065	0.0535	Surface
el 7 ox grain2 tr 2 sp 10	0.9912	0.0127	0.5351	b.d	0.1923	0.0202	0.0583	b.d	67.7963	0.0441	27.3715	97.0217	0.06275	0.0568	Surface
el c out grain 1 sp 2	0.071	1.713	0.3831	0.0109	0.0428	0.059	0.0937	b.d	67.7688	b.d	27.7805	97.9228	0.1046	1.71685	Surface
el c out grain 1 sp 3	0.0497	0.4364	0.6347	b.d	0.073	0.0785	0.0766	b.d	67.0843	b.d	26.724	95.1572	0.08105	0.44025	Surface
el c out grain 1 sp 5	0.1179	0.1181	0.0978	b.d	0.0414	0.0542	0.0965	b.d	68.6014	b.d	26.6639	95.7912	0.10095	0.12195	Surface
el b out grain 1 sp 2	b.d	0.0294	0.0338	b.d	b.d	b.d	0.0209	b.d	69.4401	b.d	26.6889	96.2131	0.02535	0.03325	Surface
el b out grain 1 sp 3	b.d	0.1305	0.0386	b.d	b.d	b.d	0.0122	b.d	69.1115	b.d	26.6433	95.9361	0.01665	0.13435	Surface
el b out grain 1 sp 4	0.0152	0.0592	0.0287	b.d	b.d	b.d	0.0148	b.d	68.9619	b.d	26.5153	95.5951	0.01925	0.06305	Surface
el b out grain 1 sp 5	b.d	1.2687	0.0296	b.d	0.0126	0.0103	0.016	b.d	68.169	b.d	27.169	96.6752	0.02045	1.27255	Surface
el b out grain 1 sp 6	b.d	0.7774	0.0288	b.d	b.d	b.d	0.0233	b.d	68.9937	b.d	27.107	96.9302	0.02775	0.78125	Surface
el b out grain 1 sp 7	b.d	0.2232	0.0346	b.d	b.d	b.d	0.0223	b.d	69.0214	b.d	26.6834	95.9849	0.02675	0.22705	Surface
el b out grain 1 sp 8	0.0308	0.0152	0.0466	b.d	b.d	b.d	0.0229	b.d	68.719	b.d	26.4184	95.2529	0.02735	0.01905	Surface
el b out grain 3 sp 6	0.0606	0.0559	0.0632	b.d	b.d	b.d	0.0251	b.d	68.9544	b.d	26.5801	95.7393	0.02955	0.05975	Surface
el b out grain 3 sp 7	b.d	0.2196	0.0527	b.d	0.042	b.d	0.0246	b.d	68.6318	b.d	26.5575	95.5282	0.02905	0.22345	Surface
el b out grain 3 sp 8	b.d	0.4314	0.0484	b.d	0.0129	b.d	0.0221	b.d	68.3002	b.d	26.5785	95.3935	0.02655	0.43525	Surface
el c in grain 3 sp 1	0.1869	0.0824	0.0955	b.d	0.0213	0.0555	0.0802	b.d	68.1369	b.d	26.5012	95.1599	0.08465	0.08625	Surface
el c in grain 3 sp 2	0.3059	0.0933	0.0798	b.d	0.0246	0.0175	0.0849	b.d	69.1975	b.d	26.962	96.7655	0.08935	0.09715	Surface
el c in grain 3 sp 4	0.1235	0.6111	0.0366	b.d	0.0153	0.0467	0.0812	b.d	68.4751	b.d	26.9339	96.3234	0.08565	0.61495	Surface
el c in grain 3 sp 5	0.2192	0.0966	0.1051	b.d	0.0399	0.0697	0.0767	b.d	68.1159	b.d	26.5668	95.2899	0.08115	0.10045	Surface
el c in grain 3 sp 6	0.3491	1.0996	0.0781	0.011	0.0323	0.0637	0.0786	b.d	67.1492	b.d	27.0654	95.927	0.0896	1.10345	Surface
el c in grain 2 sp 1	0.2232	0.1683	0.0455	b.d	0.0269	0.0362	0.0822	b.d	69.0885	b.d	26.9053	96.5761	0.08665	0.17215	Surface
el c in grain 2 sp 3	0.2223	0.0559	0.04	0.0104	b.d	0.0134	0.0857	b.d	69.0341	b.d	26.7518	96.2136	0.0961	0.05975	Surface
el c in grain 2 sp 4	0.2232	0.0691	0.0243	b.d	b.d	b.d	0.0818	b.d	69.3981	b.d	26.8969	96.6934	0.08625	0.07295	Surface
el c in grain 2 sp 5	0.1354	0.0803	0.0853	b.d	0.0255	0.0863	0.0808	b.d	68.2425	b.d	26.5292	95.2653	0.08525	0.08415	Surface
el c out grain 3 sp 1	0.0406	0.0771	0.0759	b.d	0.0361	0.011	0.0977	b.d	69.8915	b.d	26.9816	97.2115	0.10215	0.08095	Surface
el c out grain 3 sp 2	0.0245	0.1829	0.0556	b.d	0.06	0.0137	0.0973	b.d	69.5475	b.d	26.9204	96.9019	0.10175	0.18675	Surface
el c out grain 3 sp 3	0.0733	0.1166	0.1997	0.0117	0.0532	0.066	0.0919	b.d	68.2484	b.d	26.5784	95.4392	0.1036	0.12045	Surface
el 15 porous sp 1	0.9966	0.1414	0.6401	0.0124	0.2233	b.d	0.0828	b.d	68.4957	0.0204	27.8271	98.4398	0.0952	0.1618	Surface
el 15 porous sp 2	0.6451	0.164	0.0168	0.011	b.d	b.d	0.0859	b.d	71.1089	0.0162	27.9527	100.001	0.0969	0.1802	Surface
el 15 porous sp 3	0.8128	0.1623	0.0277	0.0174	b.d	b.d	0.0908	b.d	70.5731	0.0127	27.9057	99.6025	0.1082	0.175	Surface
el 15 porous sp 4	0.7554	0.2321	0.0944	0.0192	0.062	b.d	0.0883	b.d	70.6458	0.017	28.012	99.9262	0.1075	0.2491	Surface
el 14 in sp 2	0.6475	0.0938	0.0317	0.0147	0.0182	b.d	0.1031	b.d	70.2324	b.d	27.6142	98.7556	0.1178	0.09765	Surface
el 3a bse 1 high z	0.322278	0.0039	0.0167	b.d	0.0135	b.d	0.0759	b.d	70.7089	b.d	27.4205	98.5617	0.08035	0.00775	Surface
el 3a bse 1 regular z	0.875076	0.0206	1.0344	b.d	0.1698	b.d	0.0862	b.d	68.623	0.0276874	27.956	98.7927	0.09065	0.0482874	Surface
el 3a bse 2 sp 1 reg Z	0.0743062	0.0332	0.4288	b.d	b.d	0.0476	0.0897	b.d	68.21	b.d	26.6384	95.522	0.09415	0.03705	Surface
el 3a bse 2 sp 1 high Z	0.222996	0.0292	0.1813	0.00968628	b.d	0.0459	0.0688	b.d	70.8021	0.0252893	27.5208	98.9061	0.0784863	0.0544893	Surface
el 3a bse 1 sp 1	0.258055	0.0269	0.0161	0.00999542	b.d	b.d	0.0801	b.d	70.9144	b.d	27.4582	98.7638	0.0900954	0.03075	Surface
el 3a bse 1 sp 2	0.645254	0.027	0.7629	b.d	0.1649	0.0094	0.0768	b.d	68.5694	b.d	27.5472	97.8029	0.08125	0.03085	Surface
el 3a bse 1 sp 3	0.344229	0.0191	0.2674	b.d	0.0967	0.047	0.0772	b.d	68.333	b.d	26.8226	96.0072	0.08165	0.02295	Surface
el 3a bse 1 sp 4	0.54667	0.0207	0.4122	b.d	0.1065	b.d	0.0792	b.d	68.8911	b.d	27.2877	97.3441	0.08365	0.02455	Surface
el 3a bse 1 sp 5	0.338722	0.0282	0.0142	b.d	0.0091	b.d	0.0794	b.d	70.6604	b.d	27.4329	98.5629	0.08385	0.03205	Surface
el 3a bse 1 sp 6	0.285203	0.0319	0.0431	b.d	0.0235	b.d	0.0773	b.d	69.0067	0.079574	26.7793	96.3266	0.08175	0.111474	Surface
el 3a bse 1 sp 7	0.356406	0.0307	0.039	b.d	0.0306	b.d	0.0815	b.d	71.0004	b.d	27.6114	99.15	0.08595	0.03455	Surface
el 3a bse 1 sp 8	0.347797	0.0274	0.0147	b.d	0.0111	b.d	0.0778	b.d	71.1077	b.d	27.6118	99.1984	0.08225	0.03125	Surface
el 3a bse 1 sp 9	0.47376	0.0373	0.3444	b.d	0.1793	0.0182	0.0797	b.d	69.749	b.d	27.5578	98.4394	0.08415	0.04115	Surface
el 3a bse 1 sp 10	0.34229	0.0155	0.0085	b.d	b.d	b.d	0.0759	b.d	70.8673	b.d	27.5057	98.8152	0.08035	0.01935	Surface
el 3a bse 1 sp 11	0.351907	0.0211	0.0133	0.00948019	b.d	b.d	0.0787	b.d	71.308	b.d	27.6834	99.4659	0.0881802	0.02495	Surface
el 6 bse 1 sp 1	0.398235	0.0153	0.023	b.d	b.d	b.d	0.0603	b.d	71.6706	0.0536696	27.8493	100.07	0.06475	0.0689696	Surface
el 6 bse 1 sp 2	0.423297	0.016	0.0245	b.d	b.d	b.d	0.0589	b.d	71.6602	0.067254	27.8737	100.124	0.06335	0.083254	Surface
el 6 bse 1 sp 3	0.404396	0.0156	0.0209	b.d	b.d	b.d	0.0611	b.d	71.773	0.0659178	27.8975	100.238	0.06555	0.0815178	Surface
el 6 bse 1 sp 4	0.436452	0.0087	0.0198	b.d	b.d	b.d	0.0573	b.d	71.6776	0.0739348	27.8844	100.158	0.06175	0.0826348	Surface
el 6 bse 1 sp 5	0.405573	0.0177	0.0126	b.d	b.d	b.d	0.0573	b.d	71.829	0.0639135	27.9129	100.299	0.06175	0.0816135	Surface
el 6 bse 1 sp 6	0.413812	0.0169	0.0188	b.d	b.d	b.d	0.0549	b.d	71.7093	0.0625774	27.877	100.153	0.05935	0.0794774	Surface
el 6 bse 1 sp 7	0.413881	0.019	0.0186	b.d	b.d	b.d	0.0609	b.d	71.8434	0.0545603	27.9292	100.34	0.06535	0.0735603	Surface
el 6 bse 2 sp 1	0.522579	0.0039	0.2317	b.d	0.0378	b.d	0.0263	b.d	71.5611	0.0801703	28.0709	100.534	0.03075	0.0840703	Surface
el 6 bse 2 sp 2	0.527218	0.0039	0.2325	b.d	0.0426	b.d	0.0241	b.d	71.5664	0.0777206	28.0783	100.553	0.02855	0.0816206	Surface
el 6 bse 2 sp 3	0.463938	0.0039	0.1274	b.d	0.0238	b.d	0.0241	b.d	71.8708	0.0828426	28.0512	100.648	0.02855	0.0867426	Surface
el 6 bse 2 sp 4	0.449052	0.0039	0.1684	b.d	0.0178	b.d	0.0285	b.d	71.6441	0.0841788	27.9818	100.378	0.03295	0.0880788	Surface
el 6 bse 2 sp 5	0.494816	0.0039	0.1552	b.d	0.0261	b.d	0.0249	b.d	71.6877	0.083288	28.0312	100.507	0.02935	0.087188	Surface
el 6 bse 2 sp 6	0.485123	0.0039	0.1386	b.d	0.0306	b.d	0.0311	b.d	71.9679	0.0817292	28.1215	100.86	0.03555	0.0856292	Surface
el 6 bse 2 sp 7	0.472938	0.0039	0.1782	b.d	0.038	b.d	0.03	b.d	71.878	0.0846242	28.1112	100.797	0.03445	0.0885242	Surface
el 6 bse 2 sp 8	0.481939	0.0039	0.1426	b.d	0.0261	b.d	0.0323	b.d	71.9025	0.0870738	28.0969	100.773	0.03675	0.0909738	Surface
el 6 bse 2 sp 9	0.496824	0.0039	0.199	b.d	0.0409	b.d	0.0328	b.d	71.8432	0.0810611	28.136	100.834	0.03725	0.0849611	Surface
el 6 bse 2 sp 10	0.474669	0.0039	0.2163	b.d	0.0435	b.d	0.0332	b.d	71.6997	0.0915278	28.0805	100.643	0.03765	0.0954278	Surface
el 6 bse 3 sp 1	0.845348	0.1398	0.9474	0.0297814	0.2572	b.d	0.0852	b.d	69.4993	0.0728214	28.357	100.234	0.114981	0.212621	Surface
el 6 bse 3 sp 2	0.722319	0.1506	0.8063	0.0277329	0.1821	b.d	0.0798	b.d	69.5924	0.0674767	28.1408	99.7696	0.107533	0.218077	Surface
el 6 bse 3 sp 3	0.686802	0.1463	0.776	0.0304117	0.1601	b.d	0.0817	b.d	70.0209	0.0661405	28.2366	100.205	0.112112	0.21244	Surface
el 6 bse 3 sp 4	0.631692	0.1504	0.7408	0.0323025	0.1859	b.d	0.0828	b.d	70.1041	0.0494383	28.2051	100.183	0.115103	0.199838	Surface
el 6 bse 3 sp 5	0.669217	0.1616	0.9678	0.0244239	0.2416	b.d	0.0764	b.d	69.2529	0.0494383	28.1177	99.5611	0.100824	0.211038	Surface
el 6 bse 3 sp 6	0.74309	0.1054	0.767	0.024739	0.1802	b.d	0.0788	b.d	69.8565	0.0414213	28.1814	99.9786	0.103539	0.146821	Surface
el 6 bse 3 sp 7	0.473561	0.0996	0.3994	0.024739	0.1633	0.0208	0.0723	b.d	70.3702	0.0216014	27.847	99.4925	0.097039	0.121201	Surface
el 6 bse 4 transect 1 sp 1	0.809831	0.2217	1.1422	0.066496	0.3034	b.d	0.1166	b.d	68.5012	0.049661	28.2025	99.4136	0.183096	0.271361	Surface
el 6 bse 4 transect 1 sp 2	0.441367	0.2364	0.6415	0.049478	0.0728	0.0241	0.1139	b.d	69.6895	0.0369674	27.8413	99.1473	0.163378	0.273367	Surface
el 6 bse 4 transect 1 sp 3	0.441714	0.1261	0.1705	0.034351	0.0644	b.d	0.1272	b.d	71.5596	0.0516653	28.0975	100.673	0.161551	0.177765	Surface
el 6 bse 4 transect 1 sp 4	0.39408	0.1288	0.0171	0.0293086	b.d	b.d	0.1292	b.d	71.8526	0.0561192	28.0306	100.638	0.158509	0.184919	Surface
el 6 bse 4 transect 1 sp 5	0.421428	0.1263	0.0617	0.0274178	b.d	b.d	0.1287	b.d	71.7263	0.054783	28.0368	100.583	0.156118	0.181083	Surface
el 6 bse 4 transect 1 sp 6	0.544111	0.2594	0.8991	0.0565688	0.1351	b.d	0.1237	b.d	68.9335	0.0434256	27.8862	98.8811	0.180269	0.302826	Surface
el 6 bse 4 transect 1 sp 7	0.415751	0.1223	0.0367	0.0330904	b.d	b.d	0.122	b.d	71.3834	0.0300639	27.8687	100.012	0.15509	0.152364	Surface
el 6 bse 4 transect 1 sp 8	0.387642	0.1173	0.0245	b.d	b.d	b.d	0.1259	b.d	71.5704	0.0320681	27.9026	100.16	0.13035	0.149368	Surface
el 6 bse 4 transect 2 sp 1	0.401627	0.1179	0.0161	0.0363994	b.d	b.d	0.1343	b.d	71.8211	0.0610185	28.0231	100.612	0.170699	0.178919	Surface
el 6 bse 4 transect 2 sp 2	0.406889	0.1144	0.0181	0.0441205	b.d	b.d	0.1313	b.d	71.7477	0.0643589	28.0019	100.529	0.175421	0.178759	Surface
el 6 bse 4 transect 2 sp 3	0.393111	0.1089	0.0151	0.034351	b.d	b.d	0.1233	b.d	71.2823	0.0447617	27.7901	99.792	0.157651	0.153662	Surface
el 6 bse 4 transect 2 sp 4	0.406335	0.1067	0.0124	0.0305692	b.d	b.d	0.1219	b.d	71.707	0.0668086	27.9664	100.418	0.152469	0.173509	Surface
el 6 bse 4 transect 2 sp 5	0.506517	0.1109	0.2952	0.0389206	0.12	b.d	0.1228	b.d	71.6683	0.0587916	28.3112	101.233	0.161721	0.169692	Surface
el 6 bse 4 transect 2 sp 6	0.418936	0.1064	0.0997	0.0379752	0.0532	b.d	0.1188	b.d	71.2325	0.0590142	27.8783	100.005	0.156775	0.165414	Surface
el 6 bse 4 transect 2 sp 7	0.49177	0.1117	0.26	0.0263148	0.0966	b.d	0.1201	b.d	70.7346	0.0556738	27.8951	99.7918	0.146415	0.167374	Surface
el 6 bse 4 transect 2 sp 8	0.449606	0.1104	0.2054	0.0329328	0.0281	b.d	0.1172	b.d	71.1909	0.0434256	27.9504	100.128	0.150133	0.153826	Surface
el 6 bse 4 transect 2 sp 9	0.453206	0.1035	0.1477	0.0335631	0.0356	b.d	0.1165	b.d	71.4783	0.054115	28.0222	100.445	0.150063	0.157615	Surface
el 6 bse 4 transect 2 sp 10	0.49357	0.1118	0.256	0.034351	0.1101	b.d	0.1168	b.d	70.9891	0.0516653	27.9988	100.162	0.151151	0.163465	Surface
el 6 bse 9 sp 1	0.534903	0.0039	0.2948	b.d	0.0392	b.d	0.0462	b.d	70.6063	0.0881873	27.7772	99.3907	0.05065	0.0920873	Surface
el 6 bse 9 sp 2	0.516071	0.0133	0.2657	b.d	0.0406	b.d	0.0437	b.d	70.6851	0.0939774	27.778	99.4364	0.04815	0.107277	Surface
el 6 bse 9 sp 3	0.521194	0.0039	0.3144	b.d	0.0689	b.d	0.0477	b.d	70.5148	0.0899689	27.7622	99.3231	0.05215	0.0938689	Surface
el 6 bse 9 sp 4	0.589044	0.0039	0.3934	b.d	0.11	b.d	0.0558	b.d	70.1661	0.090637	27.7741	99.183	0.06025	0.094537	Surface
el 6 bse 9 sp 5	0.539126	0.0039	0.3862	b.d	0.096	b.d	0.0584	b.d	70.0931	0.08841	27.6897	98.9549	0.06285	0.09231	Surface
el 6 bse 9 sp 6	0.550342	0.0039	0.3478	b.d	0.0899	b.d	0.0555	b.d	70.0402	0.0870738	27.6452	98.8199	0.05995	0.0909738	Surface
el 6 bse 9 sp 7	0.590013	0.0039	0.4718	b.d	0.1393	b.d	0.0563	b.d	69.8614	0.0830653	27.731	98.9368	0.06075	0.0869653	Surface
el 6 bse 9 sp 8	0.547088	0.0039	0.3399	b.d	0.0879	b.d	0.0555	b.d	69.8329	0.0928639	27.5583	98.5183	0.05995	0.0967639	Surface
el 6 bse 9 sp 9	0.532272	0.0039	0.3486	b.d	0.0727	b.d	0.0613	b.d	69.5654	0.0757164	27.4375	98.0974	0.06575	0.0796164	Surface
el 6 bse 9 sp 10	0.539472	0.0039	0.3533	b.d	0.0835	b.d	0.0598	b.d	69.987	0.0835107	27.6166	98.7271	0.06425	0.0874107	Surface
el 6 bse 9 sp 11	0.560865	0.0039	0.3723	b.d	0.0768	b.d	0.064	b.d	69.7082	0.083288	27.5414	98.4107	0.06845	0.087188	Surface
el 6 bse 9 sp 12	0.561281	0.0039	0.3498	b.d	0.0466	b.d	0.0541	b.d	69.4164	0.077498	27.3907	97.9003	0.05855	0.081398	Surface
el 6 bse 5 sp 1	0.537187	0.0086	0.3063	b.d	0.1207	b.d	0.0501	b.d	71.5673	0.0761618	28.199	100.865	0.05455	0.0847618	Surface
el 6 bse 5 sp 2	0.627607	0.0095	0.5276	b.d	0.1722	b.d	0.052	b.d	70.8482	0.0710398	28.1988	100.507	0.05645	0.0805398	Surface
el 6 bse 5 sp 3	0.580459	0.0101	0.4351	b.d	0.1404	b.d	0.0457	b.d	70.8655	0.0837334	28.0795	100.241	0.05015	0.0938334	Surface
el 6 bse 5 sp 4	0.567443	0.0124	0.4353	b.d	0.1549	b.d	0.0504	b.d	71.2302	0.0895235	28.2213	100.762	0.05485	0.101923	Surface
el 6 bse 5 sp 5	0.584751	0.0092	0.4695	b.d	0.1576	b.d	0.051	b.d	71.0239	0.0835107	28.1805	100.56	0.05545	0.0927107	Surface
el 6 bse 6 transect 1 sp 1	0.501047	0.0731	0.6696	b.d	0.1931	b.d	0.0798	b.d	70.5468	0.062132	28.15	100.276	0.08425	0.135232	Surface
el 6 bse 6 transect 1 sp 2	0.459784	0.0719	0.6646	0.0176482	0.1915	b.d	0.08	b.d	70.3848	0.0527788	28.0381	99.961	0.0976482	0.124679	Surface
el 6 bse 6 transect 1 sp 3	0.446837	0.0664	0.5309	b.d	0.1516	b.d	0.0766	b.d	70.8728	0.0367447	28.0831	100.265	0.08105	0.103145	Surface
el 6 bse 6 transect 1 sp 4	0.401004	0.0641	0.4376	b.d	0.153	b.d	0.0738	b.d	71.122	0.0258327	28.0607	100.338	0.07825	0.0899327	Surface
el 6 bse 6 transect 2 sp 1	0.225565	0.1035	0.0942	b.d	0.0309	0.0224	0.0739	b.d	70.6012	b.d	27.4517	98.6034	0.07835	0.10735	Surface
el 6 bse 6 transect 2 sp 2	0.470307	0.0692	0.6113	b.d	0.1721	b.d	0.0755	b.d	70.8606	0.0623547	28.1827	100.504	0.07995	0.131555	Surface
el 6 bse 6 transect 2 sp 3	0.534972	0.0691	0.6541	b.d	0.1998	b.d	0.071	b.d	70.5687	0.0659178	28.1746	100.338	0.07545	0.135018	Surface
el 6 bse 6 transect 2 sp 4	0.570558	0.074	0.7788	0.0171755	0.2116	b.d	0.0681	b.d	70.3075	0.0779433	28.2095	100.315	0.0852755	0.151943	Surface
el 6 bse 6 transect 2 sp 5	0.593682	0.0734	0.8293	b.d	0.2711	b.d	0.0689	b.d	70.0181	0.0596823	28.1869	100.101	0.07335	0.133082	Surface
el 6 bse 6 transect 2 sp 6	0.504578	0.0684	0.5782	0.0163876	0.1826	b.d	0.0767	b.d	70.7792	0.0383036	28.1474	100.392	0.0930876	0.106704	Surface
el 6 bse 8 sp 1	0.474254	0.0039	0.326	b.d	0.0849	b.d	0.0375	b.d	71.1164	0.0879646	27.9631	100.094	0.04195	0.0918646	Surface
el 6 bse 8 sp 2	0.566127	0.0039	0.5029	b.d	0.1345	b.d	0.0404	b.d	70.5307	0.0915278	27.9834	99.8534	0.04485	0.0954278	Surface
el 6 bse 8 sp 3	0.457153	0.0081	0.2732	b.d	0.0727	b.d	0.0422	b.d	71.1806	0.0893008	27.9318	100.055	0.04665	0.0974008	Surface
el 6 bse 8 sp 4	0.56765	0.0099	0.447	b.d	0.1228	b.d	0.0395	b.d	70.8729	0.0821746	28.0675	100.209	0.04395	0.0920746	Surface
el 6 bse 8 sp 5	0.484362	0.0111	0.285	b.d	0.098	b.d	0.0373	b.d	71.1986	0.0777206	27.9808	100.173	0.04175	0.0888206	Surface
el 6 bse 7 sp 1	0.436383	0.0039	0.1395	b.d	0.016	b.d	0.0412	b.d	72.1476	0.0864058	28.1463	101.017	0.04565	0.0903058	Surface
el 6 bse 7 sp 2	0.443583	0.0089	0.1568	b.d	0.033	b.d	0.0411	b.d	71.3281	0.0844015	27.865	99.9609	0.04555	0.0933015	Surface
el 6 bse 7 sp 3	0.457222	0.0039	0.168	b.d	0.0268	b.d	0.0351	b.d	72.1371	0.08841	28.1862	101.103	0.03955	0.09231	Surface
el 6 bse 7 sp 4	0.50534	0.0039	0.1786	b.d	0.0369	b.d	0.036	b.d	72.0714	0.0837334	28.2153	101.131	0.04045	0.0876334	Surface
el 6 bse 7 sp 5	0.522025	0.0039	0.2429	b.d	0.0574	b.d	0.0339	b.d	71.8312	0.0910824	28.2	100.982	0.03835	0.0949824	Surface
el 6 bse 7 sp 6	0.457845	0.0039	0.1423	b.d	0.025	b.d	0.0325	b.d	72.1183	0.0732667	28.1521	101.005	0.03695	0.0771667	Surface
el 6 bse 7 sp 7	0.488793	0.0039	0.2244	b.d	0.0533	b.d	0.0305	b.d	71.8807	0.0859604	28.1701	100.938	0.03495	0.0898604	Surface
el 6 bse 7 sp 8	0.520571	0.0079	0.2243	b.d	0.0408	b.d	0.0303	b.d	71.9195	0.0810611	28.2072	101.032	0.03475	0.0889611	Surface
el 6 bse 7 sp 9	0.507832	0.0039	0.2239	b.d	0.0518	b.d	0.0282	b.d	71.5337	0.0870738	28.0525	100.489	0.03265	0.0909738	Surface
el 6 bse 7 sp 10	0.469476	0.0101	0.2055	b.d	0.0458	b.d	0.0286	b.d	71.6095	0.0864058	28.0355	100.491	0.03305	0.0965058	Surface
el 3a bse 2 transect 1 sp 1	0.0479345	0.0287	0.1483	b.d	0.071	0.0254	0.0821	b.d	68.8765	b.d	26.6478	95.9276	0.08655	0.03255	Surface
el 3a bse 2 transect 1 sp 2	0.00992818	0.0302	0.1093	b.d	0.0198	0.0191	0.0854	b.d	69.3363	b.d	26.7276	96.3376	0.08985	0.03405	Surface
el 3a bse 2 transect 1 sp 3	0.0555358	0.029	0.2248	b.d	0.0406	b.d	0.0846	b.d	69.481	b.d	26.9135	96.829	0.08905	0.03285	Surface
el 3a bse 2 transect 2 sp 1	0.0176846	0.0348	0.0439	b.d	b.d	0.0625	0.0912	b.d	69.6727	b.d	26.8761	96.7989	0.09565	0.03865	Surface
el 3a bse 2 transect 2 sp 2	b.d	0.0273	0.0581	b.d	b.d	b.d	0.1019	b.d	70.0243	b.d	26.9627	97.1744	0.10635	0.03115	Surface
el 3a bse 2 transect 2 sp 3	0.0490204	0.047	1.3074	0.0151477	b.d	0.0353	0.1421	b.d	68.1124	b.d	27.2575	96.9659	0.157248	0.05085	Surface
el 3a bse 2 transect 2 sp 4	0.0953261	0.0322	0.1382	b.d	b.d	0.0532	0.1017	b.d	69.5453	b.d	26.9575	96.9234	0.10615	0.03605	Surface
el 3a bse 2 transect 2 sp 5	0.098351	0.0343	0.0427	b.d	b.d	0.0155	0.0873	b.d	70.5417	b.d	27.2152	98.035	0.09175	0.03815	Surface
el 3a bse 2 transect 2 sp 6	0.146208	0.0301	0.0879	b.d	b.d	b.d	0.0777	b.d	72.3905	b.d	27.988	100.72	0.08215	0.03395	Surface
el 3a bse 2 transect 2 sp 7	0.0843895	0.0324	0.0966	b.d	0.0136	b.d	0.0787	b.d	72.2759	b.d	27.8948	100.476	0.08315	0.03625	Surface
el 3a bse 2 transect 2 sp 8	0.0405659	0.0439	0.0956	0.013499	0.0123	b.d	0.0827	b.d	72.4082	b.d	27.9096	100.606	0.096199	0.04775	Surface
el 3a bse 3 transect sp 1	0.0197788	0.0281	0.2574	b.d	0.0457	0.1007	0.079	b.d	68.8069	b.d	26.7614	96.099	0.08345	0.03195	Surface
el 3a bse 3 transect sp 2	0.012798	0.0332	0.0514	b.d	0.0145	0.0414	0.0887	b.d	69.441	b.d	26.7558	96.4388	0.09315	0.03705	Surface
el 3a bse 3 transect sp 3	b.d	0.0356	0.4381	0.0149416	b.d	0.0529	0.1126	b.d	69.1593	b.d	26.9767	96.7902	0.127542	0.03945	Surface
el 3a bse 3 transect sp 4	b.d	0.0492	2.6916	b.d	b.d	0.0463	0.153	b.d	65.6446	b.d	27.3713	95.956	0.15745	0.05305	Surface
el 3a bse 3 transect sp 5	b.d	0.0338	0.0392	b.d	b.d	0.014	0.0885	b.d	70.0027	b.d	26.94	97.1181	0.09295	0.03765	Surface
el 3a bse 3 transect sp 6	0.0243551	0.0328	0.1669	0.0130868	0.0156	0.1224	0.0841	b.d	69.1733	b.d	26.8477	96.4802	0.0971868	0.03665	Surface
el 3a bse 4 sp 1	0.0209423	0.0249	0.1044	0.02267	0.0355	0.0584	0.0826	b.d	70.1893	b.d	27.1106	97.6494	0.10527	0.02875	Surface
el 3a bse 4 sp 2	0.0351365	0.0236	0.1691	0.0235974	0.0638	0.0681	0.0777	b.d	69.6126	b.d	26.9769	97.0505	0.101297	0.02745	Surface
el 3a bse 4 sp 3	0.0395576	0.0286	0.0947	0.0223609	0.0331	0.0444	0.0815	b.d	70.3955	b.d	27.1813	97.921	0.103861	0.03245	Surface
el 3a bse 4 sp 4	b.d	0.0188	0.0506	0.0144264	b.d	0.0856	0.08	b.d	70.1658	b.d	27.0818	97.497	0.0944264	0.02265	Surface
el 3a bse 4 sp 5	b.d	0.0198	0.0253	0.00958324	b.d	0.0147	0.0807	b.d	71.3484	b.d	27.4217	98.9201	0.0902832	0.02365	Surface
el 3a bse 5 sp 1	0.522781	0.0429	0.3591	0.0107167	0.0222	b.d	0.0853	b.d	71.0697	b.d	28.026	100.139	0.0960167	0.04675	Surface
el 3a bse 5 sp 2	0.669687	0.0557	0.7769	0.00989237	0.2023	b.d	0.09	b.d	69.7341	b.d	28.0697	99.6082	0.0998924	0.05955	Surface
el 3a bse 5 sp 3	0.419233	0.0528	0.1895	b.d	0.0101	b.d	0.0931	b.d	71.387	b.d	27.9399	100.092	0.09755	0.05665	Surface
el 3a bse 5 sp 4	0.539224	0.0602	0.4148	0.0147355	0.1503	b.d	0.1013	b.d	70.6326	b.d	28.0061	99.9193	0.116036	0.06405	Surface
el 3a bse 5 sp 5	0.474769	0.0635	0.2639	0.0118502	0.0472	b.d	0.1009	b.d	71.2105	b.d	28.0019	100.175	0.11275	0.06735	Surface
el 3a bse 6 sp 1	0.568311	0.0576	0.5794	0.0121594	0.2143	0.0489	0.1153	b.d	68.6636	0.0817541	27.481	97.8223	0.127459	0.139354	Surface
el 3a bse 6 sp 2	0.556444	0.0549	0.5662	b.d	0.1544	0.0532	0.1149	b.d	68.3292	0.0741237	27.3084	97.2117	0.11935	0.129024	Surface
el 3a bse 6 sp 3	0.657199	0.0605	0.6448	0.0105106	0.2159	0.0278	0.1089	b.d	69.2197	0.0782659	27.7922	98.8158	0.119411	0.138766	Surface
el 3a bse 6 sp 4	0.693111	0.0591	0.6764	0.011335	0.2621	0.0465	0.1119	b.d	68.4614	0.0736877	27.6056	98.0011	0.123235	0.132788	Surface
el 3a bse 6 sp 5	0.643315	0.0582	0.7726	0.0111289	0.229	0.0242	0.1103	b.d	68.8179	0.0828441	27.7268	98.4762	0.121429	0.141044	Surface
el 3a bse 6 sp 6	0.644944	0.0494	0.6018	b.d	0.139	0.0677	0.1122	b.d	68.9718	0.0776119	27.6649	98.3294	0.11665	0.127012	Surface
el 3a bse 6 sp 7	0.571956	0.0539	0.9448	b.d	0.093	0.0202	0.1086	b.d	68.7227	0.0754317	27.6817	98.2723	0.11305	0.129332	Surface
el 3a bse 6 sp 8	0.556288	0.0508	0.3292	b.d	0.2613	0.0659	0.113	b.d	68.2845	0.0725976	27.1798	96.9133	0.11745	0.123398	Surface
el 3a bse 7 sp 1	0.295751	0.0267	0.0127	b.d	b.d	b.d	0.0806	b.d	72.0392	b.d	27.9264	100.381	0.08505	0.03055	Surface
el 3a bse 7 sp 2	0.413881	0.0291	0.2432	b.d	0.0886	b.d	0.0772	b.d	71.2337	b.d	27.9339	100.02	0.08165	0.03295	Surface
el 3a bse 7 sp 3	0.405659	0.0257	0.2243	b.d	0.0747	b.d	0.0783	b.d	71.3591	b.d	27.9506	100.118	0.08275	0.02955	Surface
el 3a bse 7 sp 4	0.291873	0.0365	0.0811	b.d	b.d	b.d	0.0824	b.d	71.5471	b.d	27.7956	99.8345	0.08685	0.04035	Surface
el 3a bse 7 sp 5	0.491678	0.0308	0.3644	b.d	0.048	b.d	0.0828	b.d	71.1762	b.d	28.0543	100.248	0.08725	0.03465	Surface
el 3a bse 7 sp 6	0.586926	0.0274	0.4833	b.d	0.145	0.0164	0.0841	b.d	69.9985	b.d	27.8313	99.1729	0.08855	0.03125	Surface
el 3a bse 7 sp 7	0.446535	0.0306	0.3534	b.d	0.1387	b.d	0.0839	b.d	71.0978	b.d	28.025	100.176	0.08835	0.03445	Surface
el 3a bse 7 sp 8	0.427222	0.0299	0.234	b.d	0.0327	b.d	0.0811	b.d	71.482	b.d	28.0059	100.293	0.08555	0.03375	Surface
el 3a bse 7 sp 1 high z	0.364007	0.0211	0.0145	b.d	b.d	b.d	0.0831	b.d	71.8394	b.d	27.908	100.23	0.08755	0.02495	Surface
el 3a bse 8 sp 1	0.686363	0.0277	0.683	b.d	0.1671	b.d	0.0855	b.d	69.7052	0.019403	27.9374	99.3117	0.08995	0.047103	Surface
el 3a bse 8 sp 2	0.727162	0.029	0.7182	b.d	0.2438	0.0142	0.0814	b.d	69.2798	0.0246352	27.8802	98.9984	0.08585	0.0536352	Surface
el 3a bse 8 sp 3	0.55784	0.024	0.3767	b.d	0.1589	0.0182	0.0852	b.d	68.9073	0.0222371	27.2867	97.4371	0.08965	0.0462371	Surface
el 3a bse 8 sp 4	0.510138	0.027	0.2896	b.d	0.1037	b.d	0.0834	b.d	70.8109	b.d	27.9011	99.7258	0.08785	0.03085	Surface
el 3a bse 8 sp 5	0.459411	0.0256	0.1544	b.d	0.0228	b.d	0.0847	b.d	71.2364	0.020275	27.8431	99.8467	0.08915	0.045875	Surface
el 3a bse 8 sp 6	0.871663	0.0279	1.0654	0.0109228	0.359	0.0191	0.0829	b.d	68.4419	0.0344457	28.0143	98.9275	0.0938228	0.0623457	Surface
el 3a bse 8 sp 7	0.529994	0.0241	0.4243	b.d	0.0888	0.0112	0.0838	b.d	68.1138	0.0274694	26.9505	96.254	0.08825	0.0515694	Surface
el 3a bse 8 sp 8	0.487334	0.0304	0.474	b.d	0.3666	0.0182	0.08	b.d	68.9603	0.019621	27.4314	97.8678	0.08445	0.050021	Surface
el 3a bse 8 sp 9	0.584367	0.0271	0.7581	b.d	0.2493	0.0314	0.0849	b.d	68.1943	b.d	27.4237	97.3531	0.08935	0.03095	Surface
el 3a bse 9 sp 1	0.372617	0.0238	0.2148	b.d	0.0506	b.d	0.0797	b.d	71.1863	b.d	27.8346	99.7624	0.08415	0.02765	Surface
el 3a bse 9 sp 2	0.819385	0.0316	1.0603	b.d	0.288	0.0125	0.0805	b.d	68.9436	b.d	28.1436	99.3794	0.08495	0.03545	Surface
el 3a bse 9 sp 3	0.704048	0.0294	1.0838	b.d	0.3234	0.0243	0.0794	b.d	68.4477	0.0161328	27.8715	98.5796	0.08385	0.0455328	Surface
el 3a bse 9 sp 4	0.346013	0.023	0.0135	b.d	0.0141	b.d	0.0864	b.d	71.3527	b.d	27.7046	99.5403	0.09085	0.02685	Surface
el 3a bse 9 sp 5	0.349658	0.0214	0.1332	b.d	0.0515	b.d	0.0804	b.d	70.9431	b.d	27.6585	99.2378	0.08485	0.02525	Surface
el 3a bse 9 sp 6	0.50052	0.0307	0.6316	b.d	0.2244	0.0336	0.0796	b.d	68.0121	b.d	27.1747	96.6872	0.08405	0.03455	Surface
el 3a bse 9 sp 7	0.614694	0.0327	0.8868	b.d	0.2131	0.0175	0.078	b.d	68.5425	b.d	27.6454	98.0307	0.08245	0.03655	Surface
el 3a bse 9 sp 8	0.599957	0.0252	0.5872	b.d	0.1356	b.d	0.0789	b.d	70.378	b.d	28.0543	99.8592	0.08335	0.02905	Surface
el 3a bse11 transect sp 1	0.400695	0.0332	0.3044	0.0126746	0.0696	b.d	0.0865	b.d	71.202	b.d	27.9468	100.056	0.0991746	0.03705	Surface
el 3a bse11 transect sp 2	0.532166	0.0435	0.5075	b.d	0.1535	0.0129	0.0918	b.d	69.596	0.0281234	27.6373	98.6028	0.09625	0.0716234	Surface
el 3a bse11 transect sp 3	0.514404	0.0461	0.4253	0.0147355	0.1158	b.d	0.0872	b.d	70.558	b.d	27.9284	99.6899	0.101936	0.04995	Surface
el 3a bse11 transect sp 4	0.716225	0.0514	1.0741	0.0155599	0.3384	0.0171	0.0918	b.d	69.1781	0.0218011	28.1716	99.676	0.10736	0.0732011	Surface
el 3a bse11 transect sp 5	0.796116	0.054	1.1252	0.011232	0.3538	0.0162	0.0875	b.d	68.8068	0.0250712	28.1453	99.4213	0.098732	0.0790712	Surface
el 3a bse11 transect sp 6	0.72499	0.0461	1.0346	0.0129837	0.3436	0.0092	0.087	b.d	68.971	0.0226731	28.0557	99.3079	0.0999837	0.0687731	Surface
el 3a bse11 transect sp 7	0.65495	0.043	0.7754	0.00968628	0.1855	b.d	0.0854	b.d	69.6152	b.d	27.9892	99.3584	0.0950863	0.04685	Surface
el 7 bse 2 spot 1	0.894312	0.0039	0.7094	b.d	0.2628	b.d	0.0703	b.d	68.4694	0.0943987	27.7228	98.2274	0.07475	0.0982987	Surface
el 7 bse 2 spot 4	0.856926	0.0127	0.7214	b.d	0.2676	b.d	0.0725	b.d	68.8448	0.0989769	27.8547	98.7296	0.07695	0.111677	Surface
el 15 bse 1 sp 1	0.75161	0.2367	0.6015	0.0420664	0.1659	b.d	0.1035	b.d	69.3802	0.040154	27.995	99.3167	0.145566	0.276854	Surface
el 15 bse 1 sp 2	0.475465	0.233	0.1015	0.0400369	0.0098	b.d	0.112	b.d	70.4925	b.d	27.7362	99.2005	0.152037	0.23685	Surface
el 15 bse 1 transect sp 1	0.554647	0.2801	0.2388	0.079428	0.0595	b.d	0.0976	b.d	70.4546	0.0414634	27.9494	99.7555	0.177028	0.321563	Surface
el 15 bse 1 transect sp 2	0.416022	0.2916	0.1351	0.0721402	0.0267	b.d	0.1081	b.d	70.8252	0.0547754	27.8885	99.8181	0.18024	0.346375	Surface
el 15 bse 1 transect sp 3	0.63523	0.3592	0.3322	0.0824723	0.1062	b.d	0.1034	b.d	70.1943	b.d	28.1042	99.9171	0.185872	0.36305	Surface
el 15 bse 1 transect sp 4	b.d	0.2731	0.0278	0.0414207	b.d	b.d	0.1023	b.d	71.2946	b.d	27.6253	99.3646	0.143721	0.27695	Surface
el 15 bse 1 transect sp 5	0.458302	0.2772	0.0175	0.0531365	b.d	b.d	0.1074	b.d	71.1049	b.d	27.9363	99.9548	0.160537	0.28105	Surface
el 15 bse 1 transect 2 sp 1	0.519071	0.298	0.0655	0.0542435	b.d	b.d	0.1027	b.d	71.0553	0.05543	28.0061	100.156	0.156944	0.35343	Surface
el 15 bse 1 transect 2 sp 2	0.905188	0.31	0.7818	0.0611624	0.1723	b.d	0.0965	b.d	68.3718	0.0645956	27.958	98.7214	0.157662	0.374596	Surface
el 15 bse 1 transect 2 sp 3	0.609449	0.2932	0.2133	0.0580258	0.0616	b.d	0.101	b.d	70.3571	0.0637227	27.9528	99.7102	0.159026	0.356923	Surface
el 15 bse 1 transect 2 sp 4	0.608123	0.3212	0.2905	0.0629151	0.1567	b.d	0.1005	0.00715235	69.7282	b.d	27.8522	99.1276	0.163415	0.32505	Surface
el 15 bse 1 transect 2 sp 5	0.720894	0.2951	0.4746	0.0561808	0.1566	b.d	0.0986	b.d	69.482	0.0499743	27.9598	99.2937	0.154781	0.345074	Surface
el 15 bse 3 transect 1 sp 1	0.352308	0.266	0.065	0.0563653	0.0133	b.d	0.1023	b.d	70.5688	0.0403723	27.6389	99.1033	0.158665	0.306372	Surface
el 15 bse 3 transect 1 sp 2	0.467068	0.2617	0.0162	0.0480627	0.0119	b.d	0.1067	b.d	71.2879	0.05543	27.9771	100.232	0.154763	0.31713	Surface
el 15 bse 3 transect 1 sp 3	0.520986	0.303	0.2212	0.0649446	0.0701	b.d	0.1016	b.d	70.587	0.0510655	27.9798	99.8997	0.166545	0.354065	Surface
el 15 bse 3 transect 1 sp 4	0.521501	0.2766	0.0623	0.050738	0.0167	b.d	0.1068	b.d	70.7757	b.d	27.8958	99.7061	0.157538	0.28045	Surface
el 15 bse 3 transect 1 sp 5	0.112255	0.2645	0.0389	0.0464022	b.d	b.d	0.1111	0.0132829	71.1941	0.0464827	27.6492	99.4762	0.157502	0.310983	Surface
el 15 bse 3 spot 1	0.408141	0.3122	0.0289	0.0630996	b.d	b.d	0.0977	b.d	70.6278	b.d	27.7467	99.2846	0.1608	0.31605	Surface
el 15 bse 3 spot 2	0.546471	0.2573	0.3004	0.0469557	0.1314	b.d	0.0997	b.d	69.7925	b.d	27.7642	98.9389	0.146656	0.26115	Surface
el 15 bse 4 transect sp 1	0.48644	0.292	0.0254	0.0382841	b.d	b.d	0.1043	b.d	71.1011	0.0951476	27.9687	100.111	0.142584	0.387148	Surface
el 15 bse 4 transect sp 2	0.531298	0.2581	0.0656	0.0433579	0.0257	b.d	0.1047	b.d	71.0621	0.105841	28.0058	100.203	0.148058	0.363941	Surface
el 15 bse 4 transect sp 3	0.656517	0.2792	0.4283	0.0559963	0.2053	b.d	0.1007	b.d	69.7099	0.0934018	27.9862	99.5156	0.156696	0.372602	Surface
el 15 bse 4 transect sp 4	0.714044	0.2823	0.387	0.0465867	0.119	b.d	0.0986	b.d	70.053	0.0853273	28.0846	99.8704	0.145187	0.367627	Surface
el 15 bse 4 spot 1	0.504339	0.261	0.0985	0.045941	0.0286	b.d	0.1006	b.d	70.8687	0.0818357	27.9273	99.9168	0.146541	0.342836	Surface
el 15 bse 4 spot 2	0.497268	0.252	0.021	0.0435424	b.d	b.d	0.0986	b.d	71.145	0.0617587	27.947	100.066	0.142142	0.313759	Surface
el 15 bse 5 transect sp 1	0.659537	0.1839	0.4077	0.027952	0.1407	b.d	0.1063	b.d	69.5549	b.d	27.7953	98.8764	0.134252	0.18775	Surface
el 15 bse 5 transect sp 2	0.232613	0.1446	0.6755	0.0149446	0.1022	b.d	0.1052	b.d	68.2289	0.0501926	27.0419	96.5961	0.120145	0.194793	Surface
el 15 bse 5 transect sp 3	0.405489	0.1617	0.0931	0.025738	b.d	b.d	0.1079	b.d	69.4963	b.d	27.2296	97.5198	0.133638	0.16555	Surface
el 15 bse 5 transect sp 4	0.343616	0.1542	0.02	0.0199262	b.d	b.d	0.0954	b.d	70.2166	b.d	27.3812	98.2309	0.115326	0.15805	Surface
el 15 bse 5 transect sp 5	0.536969	0.1715	0.0449	0.021679	b.d	b.d	0.1007	b.d	70.7394	0.0451733	27.7661	99.4264	0.122379	0.216673	Surface
el 15 bse 5 transect sp 6	0.0800666	0.1472	0.2103	0.0223247	0.0286	b.d	0.094	b.d	68.6908	0.0571759	26.6953	96.0258	0.116325	0.204376	Surface
el 15 bse 5 transect sp 7	0.365493	0.1558	0.0125	0.0236162	b.d	b.d	0.1007	b.d	71.2048	b.d	27.7772	99.6401	0.124316	0.15965	Surface
el 15 bse 6 transect sp 1	0.467215	0.3311	0.0303	0.0750923	b.d	b.d	0.1019	b.d	70.4281	b.d	27.7454	99.1791	0.176992	0.33495	Surface
el 15 bse 6 transect sp 2	0.456387	0.3295	0.073	0.0714945	b.d	b.d	0.1025	b.d	70.318	0.0469191	27.7044	99.1022	0.173994	0.376419	Surface
el 15 bse 6 transect sp 3	0.506033	0.2881	0.0568	0.0689114	b.d	b.d	0.0997	b.d	70.9378	b.d	27.9566	99.914	0.168611	0.29195	Surface
el 15 bse 6 transect sp 4	0.394956	0.234	0.4617	0.0661439	b.d	b.d	0.0902	0.00532777	69.897	0.0517202	27.6977	98.8988	0.156344	0.28572	Surface
el 15 bse 1 transect sp 1	0.257068	0.292	0.0198	0.0984317	0.1021	b.d	0.085	b.d	71.4471	b.d	27.9576	100.259	0.183432	0.29585	Surface
el 15 bse 1 transect sp 2	0.269811	0.3004	0.0456	0.102675	0.0846	b.d	0.0771	b.d	71.0703	0.0456098	27.8206	99.8167	0.179775	0.34601	Surface
el 15 bse 1 transect sp 3	0.243294	0.2753	0.0226	0.07869	0.3205	0.0121	0.0697	0.0073713	70.5246	b.d	27.6758	99.2299	0.14839	0.27915	Surface
el c - b bse 1 transect sp 1	0.180242	0.058	0.1304	b.d	0.0353	0.0163	0.1163	b.d	68.191	b.d	26.4952	95.2227	0.12075	0.06185	Surface
el c - b bse 1 transect sp 2	0.231803	0.0558	0.1045	b.d	0.0315	0.0158	0.1156	b.d	68.1173	b.d	26.4879	95.1601	0.12005	0.05965	Surface
el c - b bse 1 transect sp 3	0.233276	0.0515	0.0175	b.d	0.014	b.d	0.1201	b.d	71.5859	b.d	27.7344	99.7566	0.12455	0.05535	Surface
el c - b bse 2 transect sp 1	0.233865	0.0578	0.0802	0.00931734	0.0637	b.d	0.1157	b.d	69.1376	b.d	26.8686	96.5668	0.125017	0.06165	Surface
el c - b bse 2 transect sp 2	0.243367	0.0538	0.0896	b.d	0.107	b.d	0.1115	b.d	69.1274	b.d	26.9067	96.6394	0.11595	0.05765	Surface
el c - b bse 2 transect sp 3	0.235118	0.059	0.1303	b.d	0.0351	b.d	0.1133	b.d	68.6475	b.d	26.7137	95.934	0.11775	0.06285	Surface
el c - b bse 2 transect sp 4	0.32034	0.0524	0.2548	0.0104244	0.0234	0.0104	0.1081	b.d	70.6283	b.d	27.6138	99.022	0.118524	0.05625	Surface
el c - b bse 2 transect sp 5	0.18584	0.0606	0.1854	b.d	0.044	b.d	0.1076	0.00591164	68.6706	b.d	26.7189	95.9789	0.11205	0.06445	Surface
el c - b bse 2 transect sp 6	0.201529	0.0603	0.1564	b.d	0.0301	0.0295	0.1125	b.d	68.3511	b.d	26.6093	95.5507	0.11695	0.06415	Surface
el c - b bse 2 transect sp 7	0.247492	0.0575	0.1187	b.d	0.028	0.0151	0.1212	b.d	68.5993	b.d	26.6974	95.8847	0.12565	0.06135	Surface
el c - b bse 3 transect sp 1	0.138625	0.0597	0.1453	0.0122694	0.0293	0.0483	0.1116	b.d	68.4446	b.d	26.5972	95.5869	0.123869	0.06355	Surface
el c - b bse 3 transect sp 2	0.255153	0.0541	0.0648	b.d	0.0113	b.d	0.1135	b.d	68.9237	b.d	26.7706	96.1931	0.11795	0.05795	Surface
el c - b bse 3 transect sp 3	0.162122	0.0603	0.0285	b.d	0.0096	b.d	0.1213	b.d	70.3006	b.d	27.1945	97.877	0.12575	0.06415	Surface
el c - b bse 3 transect sp 4	0.163227	0.0594	0.1456	0.0124539	0.018	b.d	0.1065	b.d	68.9095	b.d	26.7437	96.1584	0.118954	0.06325	Surface
el c - b bse 3 transect sp 5	0.25832	0.0581	0.1077	b.d	0.0217	b.d	0.1233	b.d	69.8071	b.d	27.1561	97.5324	0.12775	0.06195	Surface
el c - b bse 3 transect sp 6	0.16551	0.0582	0.0897	b.d	b.d	0.0301	0.1079	b.d	68.8316	b.d	26.703	95.9859	0.11235	0.06205	Surface
el c - b bse 3 transect sp 7	0.181789	0.0541	0.0914	b.d	0.018	0.0232	0.1106	b.d	68.4995	b.d	26.579	95.5576	0.11505	0.05795	Surface
el c - b bse 3 transect sp 8	0.180168	0.0585	0.1995	b.d	0.0584	0.0253	0.1098	b.d	68.7392	b.d	26.7786	96.1494	0.11425	0.06235	Surface
el c - b bse4 transect sp 1	0.224142	0.067	0.1443	b.d	0.0175	0.0143	0.1137	b.d	68.0288	b.d	26.4763	95.086	0.11815	0.07085	Surface
el c - b bse4 transect sp 2	0.188934	0.0662	0.2321	b.d	0.0204	0.0255	0.1051	b.d	68.5261	b.d	26.7138	95.8782	0.10955	0.07005	Surface
el c - b bse4 transect sp 3	0.129565	0.0572	0.1725	0.0153137	0.0096	0.0204	0.1111	b.d	68.339	b.d	26.5223	95.377	0.126414	0.06105	Surface
el c - b bse4 transect sp 4	0.257583	0.0695	0.2378	0.0144834	0.0318	0.0126	0.1156	b.d	68.3879	b.d	26.7158	95.8431	0.130083	0.07335	Surface
el c - b bse4 transect sp 5	0.20315	0.0642	0.1201	b.d	0.0173	0.0222	0.1127	b.d	68.5961	b.d	26.6636	95.7993	0.11715	0.06805	Surface
el c - b bse4 transect sp 6	0.227457	0.0604	0.0831	b.d	0.0142	b.d	0.1161	0.00503584	71.0822	b.d	27.586	99.1744	0.12055	0.06425	Surface
el 14 bse 5 sp 1	0.333206	0.0755	0.1966	0.012776	0.0982	b.d	0.1015	b.d	69.117	b.d	27.0643	96.9991	0.114276	0.07935	Surface
el 14 bse 2 sp 1	0.0257396	0.0096	0.0681	b.d	b.d	b.d	0.0571	b.d	68.9435	b.d	26.5259	95.6299	0.06155	0.01345	Surface
el 14 bse 4 sp 7	0.323703	0.0783	0.0386	0.0251354	b.d	b.d	0.1064	b.d	70.2628	b.d	27.3424	98.1773	0.131535	0.08215	Surface
el 14 bse 5 sp 3	0.396015	0.0887	0.2062	0.0219414	0.0897	b.d	0.1032	b.d	71.761	b.d	28.1473	100.814	0.125141	0.09255	Surface
el 14 bse 1 transect 1 mag	0.424626	0.034	0.2001	b.d	0.1048	b.d	0.0554	b.d	71.7229	0.0829378	28.0955	100.72	0.05985	0.116938	Surface
el 14 bse 1 transect 1 mag	0.420345	0.0379	0.1527	b.d	0.0397	b.d	0.0565	b.d	71.5584	0.0842901	27.9623	100.312	0.06095	0.12219	Surface
el 14 bse 1 transect 1 mag	0.459763	0.0371	0.2426	b.d	0.1086	b.d	0.059	b.d	71.7149	0.0890229	28.1639	100.875	0.06345	0.126123	Surface
el 14 bse 1 transect 1 mag	0.423634	0.0298	0.203	b.d	0.1249	b.d	0.06	b.d	71.9002	0.0777542	28.1718	100.991	0.06445	0.107554	Surface
el 14 bse 1 transect 1 mag	0.383902	0.0311	0.0607	b.d	0.0151	b.d	0.0614	b.d	71.6447	0.0901498	27.8792	100.166	0.06585	0.12125	Surface
el 14 bse 1 transect 1 mag	0.44149	0.0428	0.2289	b.d	0.08	b.d	0.0592	b.d	71.6773	0.0867692	28.1116	100.728	0.06365	0.129569	Surface
el 14 bse 1 transect 1 mag	0.458615	0.0337	0.2685	b.d	0.1081	b.d	0.0599	b.d	71.346	0.0813602	28.0361	100.392	0.06435	0.11506	Surface
el 14 bse 1 transect 1 mag	0.453655	0.0419	0.2926	b.d	0.1153	b.d	0.0636	b.d	71.4863	0.0840647	28.1166	100.654	0.06805	0.125965	Surface
el 14 bse 1 transect 1 hem	b.d	0.0629	0.121	b.d	b.d	b.d	0.0138	b.d	69.1829	b.d	26.6805	96.0611	0.01825	0.06675	Surface
el 14 bse 1 transect 1 hem	b.d	0.0731	0.128	b.d	b.d	b.d	0.0603	b.d	68.405	b.d	26.4161	95.0825	0.06475	0.07695	Surface
el 14 bse 1 transect 1 hem	b.d	0.0746	0.1604	b.d	b.d	b.d	0.0765	b.d	68.9063	b.d	26.6402	95.858	0.08095	0.07845	Surface
el 14 bse 1 transect 1 hem	0.0379568	0.0788	0.0993	b.d	b.d	b.d	0.0716	b.d	69.1022	b.d	26.6817	96.0715	0.07605	0.08265	Surface
el 14 bse 2 transect 1 mag	0.425879	0.0743	0.3343	b.d	0.0805	b.d	0.0793	b.d	71.0545	0.0732467	27.9684	100.09	0.08375	0.147547	Surface
el 14 bse 2 transect 1 mag	0.471772	0.0691	0.4667	b.d	0.1494	b.d	0.0813	b.d	70.9444	0.0707676	28.0996	100.353	0.08575	0.139868	Surface
el 14 bse 2 transect 1 mag	0.470519	0.0523	0.5413	b.d	0.1344	b.d	0.0748	b.d	70.4952	0.0574705	27.9545	99.7805	0.07925	0.109771	Surface
el 14 bse 2 transect 1 mag	0.438305	0.0361	0.5	b.d	0.1768	b.d	0.0783	b.d	71.0372	0.0813602	28.1224	100.47	0.08275	0.11746	Surface
el 14 bse 2 transect 1 mag	0.518552	0.027	0.5726	b.d	0.1591	b.d	0.0704	b.d	70.4941	0.065584	28.0144	99.9218	0.07485	0.092584	Surface
el 14 bse 2 transect 1 mag	0.412774	0.0369	0.4332	b.d	0.1767	b.d	0.0736	b.d	71.3876	0.0723452	28.1782	100.771	0.07805	0.109245	Surface
el 14 bse 2 transect 1 mag	0.495162	0.0039	0.5552	b.d	0.1842	b.d	0.0697	b.d	70.7347	0.0581466	28.0645	100.165	0.07415	0.0620466	Surface
el 14 bse 2 transect 1 mag	0.245858	0.0039	0.2581	b.d	0.0943	b.d	0.0733	b.d	70.7148	0.0671616	27.5696	99.0271	0.07775	0.0710616	Surface
el 14 bse 2 transect 1 mag	0.463	0.0039	0.3474	b.d	0.1442	b.d	0.0676	b.d	71.3707	0.0712183	28.1043	100.572	0.07205	0.0751183	Surface
el 14 bse 2 transect 1 mag	0.145719	0.0138	0.1891	b.d	0.0463	b.d	0.0626	b.d	71.1318	0.0329047	27.5531	99.1753	0.06705	0.0467047	Surface
el 14 bse 2 sp 2	b.d	0.0154	0.0835	b.d	b.d	b.d	0.0618	b.d	69.2174	b.d	26.6476	96.0257	0.06625	0.01925	Surface
el 14 bse 2 sp 3	0.009189	0.0297	0.0938	b.d	b.d	b.d	0.0645	b.d	68.6963	b.d	26.4555	95.3489	0.06895	0.03355	Surface
el 14 bse 2 sp 4	0.0168117	0.0423	0.1441	b.d	b.d	b.d	0.073	b.d	68.9736	b.d	26.6198	95.8696	0.07745	0.04615	Surface
el 14 bse 2 sp 5	0.270919	0.0423	0.0306	b.d	b.d	b.d	0.067	b.d	70.9728	0.05116	27.5	98.9347	0.07145	0.09346	Surface
el 14 bse 3 sp 1	0.448486	0.0952	0.4089	0.0131926	0.1536	b.d	0.0879	b.d	70.7513	0.0245658	27.9625	99.9456	0.101093	0.119766	Surface
el 14 bse 3 sp 2	0.468378	0.096	0.4259	b.d	0.1244	b.d	0.0909	b.d	70.8447	0.0592735	28.0351	100.145	0.09535	0.155273	Surface
el 14 bse 3 sp 3	0.477828	0.0947	0.4753	b.d	0.182	b.d	0.0877	b.d	70.7086	0.0626541	28.0585	100.147	0.09215	0.157354	Surface
el 14 bse 3 sp 4	0.456161	0.0883	0.4498	b.d	0.1757	b.d	0.0862	b.d	70.6124	0.0581466	27.9726	99.8994	0.09065	0.146447	Surface
el 14 bse 3 sp 5	0.370066	0.0916	0.4253	b.d	0.1532	b.d	0.0839	b.d	69.8643	0.0667109	27.5857	98.6409	0.08835	0.158311	Surface
el 14 bse 3 sp 6	0.41669	0.0989	0.3309	b.d	0.1352	b.d	0.0869	b.d	71.2313	0.0651332	28.0739	100.439	0.09135	0.164033	Surface
el 14 bse 4 sp 1	0.307205	0.0738	0.0597	0.01597	b.d	b.d	0.0999	b.d	68.8169	b.d	26.7813	96.1548	0.11587	0.07765	Surface
el 14 bse 4 sp 3	0.266899	0.0806	0.084	0.0215248	b.d	b.d	0.1006	b.d	68.4019	b.d	26.614	95.5696	0.122125	0.08445	Surface
el 14 bse 4 sp 4	0.354142	0.0787	0.2913	0.0208304	0.1493	b.d	0.105	b.d	71.2739	b.d	28.0132	100.286	0.12583	0.08255	Surface
el 14 bse 4 sp 5	0.170258	0.0711	0.0448	b.d	b.d	0.0243	0.0999	b.d	69.2798	b.d	26.8436	96.5338	0.10435	0.07495	Surface
el 14 bse 4 sp 6	0.449896	0.0857	0.3251	0.0290237	0.0745	b.d	0.1094	b.d	69.7534	b.d	27.5133	98.3404	0.138424	0.08955	Surface
el 14 bse 4 sp 9	0.465767	0.0729	0.3582	0.0194417	0.0661	b.d	0.103	b.d	70.762	b.d	27.9161	99.7636	0.122442	0.07675	Surface
el 14 bse 4 sp 10	0.475531	0.0782	0.408	0.0243022	0.0777	b.d	0.0994	b.d	71.3207	b.d	28.1869	100.671	0.123702	0.08205	Surface
el 14 bse 5 transect 1 sp 1	0.524922	0.0869	0.6192	0.0188863	0.2548	b.d	0.1003	b.d	70.3462	b.d	28.1176	100.069	0.119186	0.09075	Surface
el 14 bse 5 transect 1 sp 2	0.316551	0.0748	0.0119	0.0183308	b.d	b.d	0.1036	b.d	71.8902	b.d	27.9304	100.346	0.121931	0.07865	Surface
el 14 bse 5 transect 1 sp 3	0.314149	0.0731	0.0199	0.0187474	b.d	b.d	0.1046	b.d	71.1468	b.d	27.6497	99.3271	0.123347	0.07695	Surface
el 14 bse 5 transect 1 sp 4	0.32292	0.0591	0.0144	0.0215248	0.0095	b.d	0.1027	b.d	72.0413	b.d	27.978	100.549	0.124225	0.06295	Surface
el 14 bse 5 transect 2 sp 1	0.324904	0.0329	0.0159	0.018053	0.0595	b.d	0.1032	b.d	71.9837	b.d	27.9634	100.502	0.121253	0.03675	Surface
el 14 bse 5 transect 2 sp 2	0.326732	0.0743	0.0139	0.0193029	0.0319	b.d	0.1042	b.d	71.8467	b.d	27.9302	100.347	0.123503	0.07815	Surface
el 14 bse 5 transect 2 sp 3	0.327045	0.0742	0.0148	0.0208304	0.0175	b.d	0.1024	b.d	72.2011	b.d	28.0587	100.817	0.12323	0.07805	Surface
el 14 bse 5 transect 2 sp 4	0.320571	0.0738	0.013	0.0194417	b.d	b.d	0.1005	b.d	72.1873	b.d	28.0467	100.761	0.119942	0.07765	Surface
el 14 bse 5 transect 2 sp 5	0.323808	0.0755	0.0121	0.0179142	b.d	b.d	0.1011	b.d	72.0281	b.d	27.9889	100.547	0.119014	0.07935	Surface
el 14 bse 5 transect 2 sp 6	0.321145	0.0697	0.0136	b.d	b.d	b.d	0.1044	b.d	71.7775	b.d	27.8934	100.18	0.10885	0.07355	Surface
el 14 bse 5 transect 2 sp 7	0.361556	0.0952	0.3158	0.0277739	0.0756	b.d	0.0992	b.d	71.2702	b.d	28.0114	100.257	0.126974	0.09905	Surface
el 14 bse 5 transect 2 sp 8	0.136373	0.0831	0.1401	0.017081	0.0412	b.d	0.099	b.d	69.5684	b.d	26.9976	97.0829	0.116081	0.08695	Surface
el 14 bse 5 sp 2	0.091629	0.0704	0.2579	0.0224969	0.0543	0.0148	0.1001	b.d	69.2469	b.d	26.9262	96.7847	0.122597	0.07425	Surface
el 14 bse 5 sp 4	0.0994083	0.1074	0.3537	0.0309679	0.0865	0.0348	0.0932	b.d	68.7014	b.d	26.8706	96.3779	0.124168	0.11125	Surface
el 14 high z	0.390324	0.0039	0.0467	b.d	0.0152	b.d	0.0599	b.d	71.8638	0.0863184	27.9344	100.4	0.06435	0.0902184	Surface
el 14 int z	b.d	0.0724	0.1981	b.d	b.d	b.d	0.0836	b.d	68.7598	b.d	26.6141	95.728	0.08805	0.07625	Surface
LS-3B1_spot1_pt1	1.21803	0.231406	0.797143	0.371646	0.0699129	0.0158462	0.0979923	b.d	68.9936	b.d	28.5105	100.306	0.469638	0.231406	Surface
LS-3B1_spot1_pt2	0.411999	0.234553	0.0322696	0.296823	b.d	b.d	0.100133	b.d	70.6688	b.d	27.738	99.4825	0.396956	0.234553	Surface
LS-3B1_spot1_pt3	0.715446	0.270031	0.175225	0.216522	0.0347411	b.d	0.0968183	b.d	70.6924	0.0411568	28.1473	100.39	0.313341	0.311188	Surface
LS-3B1_spot1_pt4	0.891283	0.294064	0.457654	0.239216	0.17349	b.d	0.0981304	b.d	69.77	b.d	28.2513	100.175	0.337346	0.29	Surface
LS-3B1_spot1_pt5	0.591587	0.237987	0.0238023	0.205206	b.d	b.d	0.0998568	b.d	71.1794	b.d	28.0459	100.384	0.305063	0.24	Surface
LS-3B1_spot1_pt6	0.881541	0.31289	0.480562	0.276718	0.311952	b.d	0.098821	b.d	68.7204	b.d	27.9649	99.0478	0.375539	0.31	Surface
LS-3B1_spot1_pt7	0.549594	0.234325	0.0197569	0.264137	b.d	b.d	0.0958515	b.d	71.0196	b.d	27.9667	100.15	0.359988	0.23	Surface
LS-3B1_spot2_pt1	0.809778	0.25996	0.335443	0.0852967	0.103577	b.d	0.100616	b.d	70.197	0.032028	28.1308	100.055	0.185913	0.291988	Surface
LS-3B1_spot2_pt2	0.818673	0.260361	0.344005	0.0899318	0.0912313	b.d	0.0941251	b.d	70.3729	b.d	28.193	100.264	0.184057	0.260361	Surface
LS-3B1_spot2_pt3	0.580756	0.24348	0.0159937	0.0831899	b.d	b.d	0.100064	b.d	71.0373	b.d	27.9263	99.9871	0.183254	0.24348	Surface
LS-3B1_spot2_pt4	0.574281	0.245139	0.0134064	0.084755	b.d	b.d	0.103172	b.d	71.4464	b.d	28.0782	100.545	0.187927	0.245139	Surface
LS-3B1_spot2_pt5	0.564479	0.258358	0.0152881	0.0877045	b.d	b.d	0.0952991	b.d	71.2815	b.d	28.0165	100.319	0.183004	0.258358	Surface
LS-3B1_spot3_pt1	0.615608	0.262306	0.0285063	0.0474339	0.030219	b.d	0.0991663	b.d	70.7097	b.d	27.8559	99.6488	0.1466	0.262306	Surface
LS-3B1_spot3_pt2	0.617907	0.280846	0.0204625	0.0515874	b.d	b.d	0.0974398	b.d	71.4159	0.0306355	28.1332	100.648	0.149027	0.311482	Surface
LS-3B1_spot3_pt3	0.613732	0.278958	0.0174049	0.0538748	b.d	b.d	0.0980613	b.d	71.1329	b.d	28.007	100.202	0.151936	0.278958	Surface
LS-3B1_spot3_pt4	0.859455	0.284966	0.546983	0.0471329	0.179879	b.d	0.0977851	b.d	69.9257	0.0346583	28.2747	100.251	0.144918	0.319624	Surface
LS-3B1_spot3_pt5	0.618936	0.252979	0.0154292	0.0513466	0.0372534	b.d	0.0950228	b.d	71.1068	b.d	27.997	100.175	0.146369	0.252979	Surface
LS-3B1_spot3_pt6	0.661231	0.278672	0.0545666	0.0545369	0.0651037	b.d	0.0967493	b.d	70.7803	b.d	27.9764	99.9675	0.151286	0.278672	Surface
LS-3B1_spot3_pt7	0.596246	0.261505	0.0167463	0.050564	b.d	b.d	0.106832	b.d	71.0669	b.d	27.9543	100.053	0.157396	0.261505	Surface
LS-3B1_spot4_pt1	0.625108	0.282563	0.0676438	0.051467	0.0436417	b.d	0.0969564	b.d	70.9426	b.d	28.007	100.117	0.148423	0.282563	Surface
LS-3B1_spot4_pt2	0.602841	0.256584	0.0190983	0.0483368	b.d	b.d	0.103724	b.d	71.2968	0.0279278	28.0544	100.41	0.152061	0.284512	Surface
LS-3B1_spot4_pt3	0.606895	0.30053	0.0815676	0.0570049	0.0195957	b.d	0.101445	b.d	71.028	b.d	28.04	100.235	0.15845	0.3	Surface
LS-3B1_spot5_pt1	0.960262	0.276841	0.520076	0.0635662	0.0890061	b.d	0.0965421	b.d	70.2531	0.0324922	28.4189	100.711	0.160108	0.309333	Surface
LS-3B1_spot5_pt2	0.597274	0.256012	0.0134064	0.0477349	b.d	b.d	0.100893	b.d	71.3708	0.0363603	28.0748	100.497	0.148628	0.292372	Surface
LS-3B1_spot5_pt3	0.885655	0.291375	0.503471	0.0571253	0.178587	b.d	0.105036	b.d	70.0392	b.d	28.3064	100.367	0.162161	0.29	Surface
LS-3B1_spot5_pt4	0.614095	0.274494	0.014112	0.0589914	b.d	b.d	0.104277	b.d	71.1886	b.d	28.0274	100.282	0.163268	0.27	Surface
LS-3B1_spot5_pt5	0.7647	0.367938	0.328199	0.0733781	0.044862	b.d	0.0994425	b.d	70.2925	0.0379076	28.1728	100.182	0.172821	0.405846	Surface
LS-3B1_spot5_pt6	0.712421	0.310544	0.0323166	0.0661546	b.d	b.d	0.0993044	b.d	70.9449	b.d	28.0641	100.23	0.165459	0.31	Surface
LS-3B1_spot5_pt7	1.28731	0.316381	1.21086	0.0694052	0.398087	0.00654803	0.103724	b.d	67.9151	0.0333432	28.5629	99.9036	0.173129	0.349724	Surface
LCO2-02_spot_3_pt_1	0.820488	0.0885798	0.150434	0.0446047	0.012992	b.d	0.223538	b.d	70.3844	b.d	27.9084	99.6335	0.268143	0.0885798	Drill core
LCO2-02_spot_3_pt_2	0.740436	0.099967	0.00879651	0.0472533	b.d	b.d	0.229132	0.00774571	70.9923	b.d	27.9715	100.097	0.276385	0.099967	Drill core
LCO2-02_spot_3_pt_3	0.742372	0.104831	0.0132183	0.0563428	b.d	b.d	0.218635	b.d	71.0539	b.d	28.0004	100.19	0.274978	0.104831	Drill core
LCO2-02_spot_3_pt_4	0.711029	0.0885798	0.00936099	0.0580885	b.d	b.d	0.216909	b.d	70.858	b.d	27.8823	99.8243	0.274997	0.0885798	Drill core
LCO2-02_spot_3_pt_6	0.761432	0.106261	0.0748409	0.0603157	0.00854172	b.d	0.217876	0.00712329	70.8033	0.0328016	27.991	100.063	0.278191	0.139063	Drill core
LCO2-02_spot_3_pt_5	1.02676	0.115016	0.56627	0.0647099	0.211102	b.d	0.228234	b.d	69.3841	b.d	28.1605	99.7567	0.292944	0.115016	Drill core
LCO2-02_spot_4_pt_1	1.30691	0.0714704	1.05544	0.0310006	0.347555	0.00672264	0.208001	b.d	68.3649	b.d	28.4275	99.8195	0.239001	0.0714704	Drill core
LCO2-02_spot_4_pt_2	1.01103	0.0650615	0.493263	0.036057	0.134586	b.d	0.204341	0.00746908	69.8452	b.d	28.1674	99.9644	0.240397	0.0650615	Drill core
LCO2-02_spot_4_pt_3	0.732933	0.0585954	0.0391845	0.0261248	0.0134227	b.d	0.205031	b.d	70.9065	b.d	27.907	99.8888	0.231156	0.0585954	Drill core
LCO2-02_spot_4_pt_4	0.732449	0.0532738	0.0143002	0.0244995	b.d	b.d	0.209796	0.00705413	71.0516	b.d	27.9359	100.029	0.234296	0.0532738	Drill core
LCO2-02_spot_5_pt_1	0.359417	0.0402271	0.0277537	0.0254626	0.0147147	0.00890532	0.206688	0.00663918	70.2878	b.d	27.3554	98.333	0.232151	0.0402271	Drill core
LCO2-02_spot_5_pt_2	0.710848	0.0429738	0.0179223	0.0197441	b.d	b.d	0.214975	b.d	70.9791	b.d	27.881	99.8665	0.234719	0.0429738	Drill core
LCO2-02_spot_5_pt_3	0.744248	0.0537316	0.0103018	0.0198043	b.d	b.d	0.205445	b.d	71.1706	b.d	27.9822	100.186	0.22525	0.0537316	Drill core
LCO2-02_spot_5_pt_5	0.746608	0.0472082	0.00790275	0.0229946	b.d	b.d	0.202752	0.00816066	71.0713	b.d	27.943	100.05	0.225747	0.0472082	Drill core
LCO2-02_spot_5_pt_4	0.642534	0.0472082	0.0535787	0.0226334	0.00897239	b.d	0.214837	b.d	70.6259	b.d	27.7226	99.3383	0.237471	0.0472082	Drill core
LCO2-02_spot_6_pt_3	1.2893	0.0694676	0.754807	0.0450863	0.112909	b.d	0.203028	b.d	69.5098	0.0339621	28.4878	100.506	0.248115	0.10343	Drill core
LCO2-02_spot_6_pt_4	0.734083	0.0437177	0.00889059	0.0327462	b.d	b.d	0.203512	b.d	71.2441	b.d	27.9973	100.264	0.236258	0.0437177	Drill core
LCO2-02_spot_6_pt_5	0.728153	0.0438321	0.00846723	0.0319637	b.d	b.d	0.200404	b.d	71.1424	b.d	27.9514	100.107	0.232368	0.0438321	Drill core
LCO2-02_spot_6_pt_1	0.72658	0.0413716	0.350967	0.0336492	b.d	b.d	0.200888	b.d	70.7223	b.d	28.0488	100.125	0.234537	0.0413716	Drill core
LCO2-02_spot_6_pt_2	0.744369	0.0526443	0.0111485	0.0373211	b.d	b.d	0.198816	b.d	71.0379	b.d	27.9365	100.019	0.236137	0.0526443	Drill core
LCO2-02_spot_1_pt_5	0.671639	0.0916698	0.0102548	0.0437018	b.d	b.d	0.19923	0.00767656	71.0613	0.0319507	27.9303	100.048	0.242932	0.12362	Drill core
LCO2-02_spot_1_pt_4	0.726035	0.093272	0.0115719	0.0391871	b.d	b.d	0.201854	0.0080915	70.9868	0.0334979	27.9517	100.052	0.241042	0.12677	Drill core
LCO2-02_spot_1_pt_3	0.720529	0.0779365	0.0136887	0.0320841	b.d	b.d	0.193291	b.d	70.9372	b.d	27.8944	99.8691	0.225375	0.08	Drill core
LCO2-02_spot_1_pt_2	0.695721	0.074446	0.0190983	0.0253422	b.d	b.d	0.17727	b.d	71.9892	0.0294751	28.2775	101.288	0.202612	0.103921	Drill core
LCO2-02_spot_1_pt_1	0.583236	0.071871	0.0601173	0.0343113	b.d	b.d	0.17216	b.d	71.0248	b.d	27.8299	99.7764	0.206471	0.07	Drill core
LCO2-02_spot_2_pt_4	0.716717	0.0701543	0.0177341	0.0272083	b.d	b.d	0.216149	0.00905972	70.9965	b.d	27.9217	99.9751	0.243358	0.0701543	Drill core
LCO2-02_spot_2_pt_3	1.31944	0.0766204	1.10902	0.0287733	0.334491	b.d	0.211177	b.d	68.2024	b.d	28.3905	99.6724	0.239951	0.0766204	Drill core
LCO2-02_spot_2_pt_2	0.741525	0.0781654	0.0488277	0.0187207	b.d	b.d	0.219395	b.d	71.265	b.d	28.0698	100.441	0.238116	0.0781654	Drill core
LCO2-02_spot_2_pt_1	1.33081	0.0853754	1.03079	0.0284724	0.300324	b.d	0.214837	b.d	68.5025	b.d	28.4458	99.939	0.24331	0.0853754	Drill core
LCO2-02_spot_2_pt_6	0.738681	0.0739882	0.00743235	0.0216101	b.d	b.d	0.214768	b.d	71.1437	b.d	27.9856	100.186	0.236378	0.0739882	Drill core
LCO2-02_spot_2_pt_5	1.48232	0.0830293	1.3723	0.0299773	0.445246	0.00862157	0.213456	b.d	67.6138	b.d	28.6051	99.8539	0.243433	0.0830293	Drill core
LCO2-06_spot1_pt1	0.251587	0.290717	0.0221564	0.353995	b.d	b.d	0.229334	0.0103761	71.1229	0.0388003	27.9062	100.226	0.583329	0.329518	Drill core
LCO2-06_spot1_pt2	0.18067	0.2714	0.0244001	0.354483	b.d	b.d	0.238092	0.0161785	71.0296	0.0397297	27.8014	99.9559	0.592575	0.311129	Drill core
LCO2-06_spot1_pt3	0.166197	0.237686	0.0177158	0.416415	b.d	b.d	0.245436	0.0176121	71.1449	b.d	27.8168	100.063	0.661851	0.237686	Drill core
LCO2-06_spot2_pt1	0.092566	0.262085	0.0183234	0.302903	0.00857629	b.d	0.260527	0.00764555	71.398	b.d	27.8249	100.176	0.56343	0.262085	Drill core
LCO2-06_spot2_pt2	0.111501	0.252929	0.0201464	0.296691	b.d	b.d	0.254396	0.00709944	71.1	b.d	27.7117	99.7545	0.551088	0.252929	Drill core
LCO2-06_spot3_pt1	0.0924454	0.288283	0.0150047	0.473171	b.d	b.d	0.262616	0.00675812	70.7625	0.044996	27.6895	99.6353	0.735787	0.333279	Drill core
LCO2-06_spot3_pt2	0.188388	0.246366	0.0243066	0.360938	0.0099342	b.d	0.264839	0.0090791	70.8812	b.d	27.7326	99.7176	0.625777	0.246366	Drill core
LCO2-06_spot3_pt3	0.122235	0.262508	0.0311312	0.321415	0.0182246	b.d	0.258641	0.00894257	71.36	b.d	27.8596	100.243	0.580056	0.262508	Drill core
LCO2-06_spot4_pt1	0.159201	0.246154	0.0171081	0.386941	b.d	b.d	0.225561	0.00628028	70.8504	b.d	27.6783	99.5699	0.612502	0.246154	Drill core
LCO2-06_spot4_pt2	0.144789	0.326971	0.050296	0.331098	0.00743278	b.d	0.218487	b.d	70.6179	b.d	27.6395	99.3365	0.549585	0.326971	Drill core
LCO2-06_spot6_pt1	0.702416	0.141627	b.d	0.145118	b.d	b.d	0.485347	0.0140624	70.9195	0.0354702	28.1038	100.547	0.630465	0.177098	Drill core
LCO2-06_spot6_pt2	0.733292	0.147343	b.d	0.19615	b.d	b.d	0.377417	0.0128336	70.5699	0.0419756	27.9815	100.06	0.573567	0.189319	Drill core
LCO2-06_spot6_pt3	0.356334	0.172853	0.0204736	0.294621	b.d	b.d	0.210672	0.00607549	71.1888	0.0396522	27.8931	100.183	0.505293	0.212506	Drill core
LCO2-06_spot7_pt1	0.879588	0.206937	0.0155188	0.338406	b.d	b.d	0.267803	0.00976174	70.4711	0.0532827	28.1516	100.394	0.606209	0.26022	Drill core
LCO2-06_spot7_pt2	0.463373	0.217628	0.0122468	0.341207	b.d	b.d	0.272924	0.010854	70.9613	0.0477066	27.9812	100.308	0.614131	0.265334	Drill core
LCO2-06_spot7_pt3	0.128869	0.24028	0.0116859	0.391995	0.0090051	b.d	0.223405	b.d	70.8293	0.0391876	27.6537	99.5275	0.615401	0.279467	Drill core
LCO2-06_spot5_pt1	0.542551	0.221862	0.0175288	0.429386	b.d	b.d	0.266186	0.0107857	70.4465	0.0601754	27.9027	99.8977	0.695573	0.282037	Drill core
LCO2-06_spot5_pt2	0.520179	0.201274	0.0195388	0.330124	b.d	b.d	0.268679	0.00832819	71.0652	0.0630409	28.0616	100.538	0.598803	0.264315	Drill core
LCO2-06_spot5_pt3	0.276733	0.267272	0.0529136	0.401922	b.d	b.d	0.304386	0.00785035	70.6797	0.0350055	27.8141	99.8398	0.706308	0.302277	Drill core
LCO2-07_spot1_pt1	0.464943	0.420182	0.0184868	0.44081	b.d	b.d	0.320081	0.0172895	69.8666	0.0430135	27.7943	99.3857	0.760891	0.463195	Drill core
LCO2-07_spot1_pt2	0.869802	0.373889	0.327023	1.35903	0.0756552	b.d	0.314901	0.00878309	67.4268	0.0681563	27.8689	98.693	1.67393	0.442045	Drill core
LCO2-07_spot1_pt3	0.595459	0.313806	0.032834	0.398673	b.d	b.d	0.317802	0.00719245	69.7946	0.0517554	27.7877	99.2998	0.716475	0.365561	Drill core
LCO2-07_spot1_pt4	0.568714	0.346022	0.0135005	0.428651	0.122455	b.d	0.301435	0.00829898	69.103	0.0450249	27.5803	98.5174	0.730086	0.391047	Drill core
LCO2-07_spot1_pt5	0.777588	0.30156	0.0197569	0.415167	b.d	b.d	0.288936	0.0097513	68.9496	0.0509818	27.6011	98.4145	0.704103	0.352542	Drill core
LCO2-07_spot2_pt1	0.506754	0.307225	0.164688	0.486619	0.0183755	b.d	0.249918	0.0102354	70.096	0.080921	27.953	99.8738	0.736537	0.388147	Drill core
LCO2-07_spot2_pt2	0.513471	0.272206	0.186279	0.325055	0.0138534	b.d	0.229615	0.00885224	70.2777	0.063824	27.9269	99.8178	0.55467	0.336029	Drill core
LCO2-07_spot2_pt3	0.494532	0.345221	0.692196	0.498838	0.256898	b.d	0.212558	b.d	68.7123	0.0446381	27.943	99.2002	0.711397	0.389859	Drill core
LCO2-07_spot2_pt4	0.226481	0.170064	0.0484043	0.33276	0.053619	b.d	0.203788	b.d	70.9911	0.0301713	27.7592	99.8156	0.536548	0.200235	Drill core
LCO2-07_spot3_pt1	0.642111	0.333662	0.203261	0.461758	0.0473025	b.d	0.281478	0.00767656	69.9355	0.0877289	28.0798	100.08	0.743236	0.421391	Drill core
LCO2-07_spot3_pt2	0.394815	0.235812	0.0130772	0.411796	0.0628068	b.d	0.253164	0.00982046	70.0083	0.058718	27.6325	99.0808	0.66496	0.29453	Drill core
LCO2-07_spot3_pt3	0.215166	0.172525	0.0205566	0.43467	0.105874	b.d	0.222434	0.00753824	69.7078	0.0553141	27.3337	98.2756	0.657104	0.227839	Drill core
LCO2-07_spot4_pt1	1.02833	0.315465	0.864692	0.359065	0.797897	b.d	0.256755	b.d	68.5228	0.0973219	28.7113	100.954	0.61582	0.412787	Drill core
LCO2-07_spot4_pt2	0.5027	0.195413	0.0111956	0.329208	0.0111975	b.d	0.241148	0.0080915	70.3267	0.0793738	27.7535	99.4585	0.570356	0.274787	Drill core
LCO2-07_spot4_pt3	0.566113	0.238216	0.018722	0.420043	b.d	b.d	0.239007	b.d	70.7265	0.121691	28.0481	100.378	0.65905	0.359907	Drill core
LCO2-07_spot4_pt4	0.516194	0.256298	0.544913	0.393798	0.27879	b.d	0.218014	b.d	69.4562	0.046959	28.032	99.7432	0.611811	0.303257	Drill core
LCO2-07_spot4_pt5	0.114784	0.237243	0.129266	0.346243	0.130997	b.d	0.221398	b.d	70.4919	0.0280052	27.6387	99.3386	0.567641	0.265248	Drill core
LCO2-07_spot4_pt6	0.692877	0.263794	0.0135005	0.368275	b.d	b.d	0.278715	0.00691582	70.5691	0.0780586	28.0949	100.366	0.64699	0.341853	Drill core
LCO2-07_spot4_pt7	0.649614	0.241363	0.289203	0.405837	0.0936	b.d	0.258343	0.00622423	69.4348	0.0693167	27.8698	99.3181	0.66418	0.31068	Drill core
LCO2-07_spot4_pt8	0.157079	0.207316	0.0121364	0.370863	0.0959687	b.d	0.230099	b.d	71.2104	0.0415436	27.8388	100.164	0.600962	0.248859	Drill core
LCO2-07_spot5_pt1	0.742917	0.249374	0.0135946	0.330713	b.d	b.d	0.278922	0.00705413	69.9708	0.0727206	27.8804	99.5465	0.609635	0.322095	Drill core
LCO2-07_spot5_pt2	0.60278	0.252807	0.234025	0.506002	0.121666	b.d	0.246811	b.d	69.6625	0.0738811	27.9367	99.6372	0.752812	0.326688	Drill core
LCO2-07_spot5_pt3	0.599876	0.486159	0.934265	0.562645	0.293792	b.d	0.300606	0.0103046	67.8649	0.0424719	28.0954	99.1904	0.863252	0.528631	Drill core
LCO2-07_spot5_pt4	0.380777	0.289086	0.062046	0.44075	b.d	b.d	0.29598	0.00919803	70.5052	0.0519102	27.8838	99.9188	0.736729	0.340996	Drill core
LCO2-07_spot6_pt1	0.790779	0.307168	0.0146765	0.388621	b.d	b.d	0.289902	0.0100279	69.5433	0.0579444	27.8315	99.2339	0.678523	0.365113	Drill core
LCO2-07_spot6_pt2	0.0927587	0.157876	0.0148647	0.288576	0.0125614	b.d	0.194396	b.d	70.0645	b.d	27.1956	98.0211	0.482972	0.16	Drill core
LCO2-07_spot6_pt3	0.58602	0.368854	0.0261073	0.455137	b.d	b.d	0.316697	0.00968214	69.7523	0.0602653	27.8306	99.4057	0.771833	0.429119	Drill core
LCO2-07_spot6_pt4	0.746487	0.395405	0.428536	0.403007	0.116928	b.d	0.312139	0.0114111	68.3569	0.0509818	27.7994	98.6213	0.715146	0.446387	Drill core
LCO2-07_spot6_pt5	0.763792	0.408566	0.0145825	0.669733	b.d	b.d	0.321255	0.0141774	69.0627	0.0887346	27.8563	99.1998	0.990987	0.4973	Drill core
LCO2-07_spot6_pt6	0.4002	0.369197	0.153774	0.550426	0.0460822	b.d	0.321324	0.00926719	70.1041	0.0459533	27.9624	99.9626	0.871749	0.41515	Drill core
LCO2-07_spot6_pt7	0.958688	0.48244	0.972367	0.673946	0.342961	b.d	0.312968	0.0107887	66.6047	0.0665316	28.0455	98.4709	0.986914	0.548971	Drill core
LCO3_10_spot3_pt1	0.423572	0.253035	0.0159395	0.106205	b.d	b.d	0.291384	0.0111953	71.4517	b.d	28.0491	100.602	0.397588	0.25	Drill core
LCO3_10_spot3_pt2	1.07479	0.610967	1.12572	0.708234	0.311248	b.d	0.296975	0.0100348	67.1766	b.d	28.5495	99.864	1.00521	0.610967	Drill core
LCO3_10_spot3_pt3	0.508118	0.365818	0.218853	0.304791	0.0445967	b.d	0.354915	0.012151	70.2645	b.d	28.0523	100.126	0.659706	0.365818	Drill core
LCO3_10_spot4_pt1	0.211485	0.398632	0.0179028	0.13781	b.d	b.d	0.836624	0.0361116	70.861	b.d	28.0064	100.506	0.974435	0.398632	Drill core
LCO3_10_spot4_pt2	1.59521	0.869982	2.16376	0.921375	0.532516	b.d	0.500775	0.0184995	63.7294	0.0535925	29.0053	99.3904	1.42215	0.923575	Drill core
LCO3_10_spot4_pt3	1.16537	0.757305	1.55843	0.664997	0.371568	b.d	0.476656	0.0198648	65.6574	0.0289647	28.5965	99.2971	1.14165	0.78627	Drill core
LCO3_10_spot4_pt4	0.34771	0.299344	0.118541	0.166188	0.0204402	b.d	0.371623	0.0129701	71.108	b.d	28.0377	100.483	0.537812	0.299344	Drill core
LCO3_10_spot6_pt1	0.392818	0.277116	0.0146307	0.121246	b.d	b.d	0.243145	b.d	71.4372	b.d	28.0165	100.503	0.364392	0.277116	Drill core
LCO3_10_spot6_pt2	0.875729	0.652196	0.766547	0.706042	0.155517	b.d	0.238227	0.00675812	67.9745	b.d	28.3295	99.705	0.944269	0.652196	Drill core
LCO3_10_spot6_pt3	0.110235	0.399055	0.17024	0.139333	0.0285876	b.d	0.273463	0.00723597	70.8841	b.d	27.8108	99.8231	0.412795	0.399055	Drill core
LCO3_10_spot7_pt1	0.510048	0.383918	0.0151449	0.150781	b.d	b.d	0.249748	0.00744076	71.5414	0.0294294	28.2744	101.162	0.400529	0.413348	Drill core
LCO3_10_spot7_pt2	0.873678	0.813088	0.880881	0.381034	0.244281	b.d	0.298727	0.0109222	68.1744	b.d	28.5476	100.225	0.679761	0.813088	Drill core
LCO3_10_spot7_pt3	0.532903	0.374868	0.186927	0.142134	0.0401656	b.d	0.316648	0.00996653	70.2876	b.d	27.9741	99.8653	0.458782	0.374868	Drill core
LCO3_10_spot2_pt1	0.665571	0.575243	0.397787	0.260092	0.0458831	b.d	0.158661	0.00750903	70.2297	b.d	28.3755	100.716	0.418753	0.575243	Drill core
LCO3_10_spot2_pt2	1.14119	0.807054	1.99272	0.3842	0.460332	b.d	0.296841	0.0123558	65.386	b.d	28.6734	99.1541	0.681041	0.807054	Drill core
LCO3_10_spot2_pt3	0.199243	0.347559	0.131536	0.332377	0.0215122	b.d	0.348313	0.00935215	70.7334	b.d	27.8757	99.999	0.68069	0.347559	Drill core
LCO3_10_spot2_pt4	0.36954	0.593766	0.408725	0.430909	0.0643222	b.d	0.370815	0.0130384	69.3114	b.d	27.9649	99.5274	0.801724	0.593766	Drill core
LCO3_10_spot5_pt1	0.623057	0.51332	0.0200997	0.218256	b.d	b.d	0.288621	0.00771382	71.168	b.d	28.3721	101.211	0.506877	0.51332	Drill core
LCO3_10_spot5_pt2	0.892373	0.528033	0.862371	0.781311	0.257646	b.d	0.287072	0.00989826	67.8313	0.034928	28.3872	99.8721	1.06838	0.562961	Drill core
LCO3_10_spot5_pt3	0.513063	0.242714	0.041555	0.171669	0.0227986	b.d	0.292125	0.00730424	71.4397	b.d	28.1743	100.905	0.463794	0.24	Drill core
LCO3-13_spot1_pt1	0.41718	0.351687	0.171221	0.187198	0.021941	0	0.274271	0.0195917	70.9645	0	28.0974	100.505	0.461469	0.351687	Drill core
LCO3-13_spot1_pt2	0.268532	0.380531	0.0931598	0.11881	0.0229416	0	0.271441	0.0204792	70.8181	0	27.8437	99.8377	0.390252	0.380531	Drill core
LCO3-13_spot2_pt1	0.688426	0.616312	0.0362262	0.681562	0	0	0.354713	0.0202061	70.1342	0	28.3674	100.899	1.03627	0.616312	Drill core
LCO3-13_spot2_pt2	0.532179	0.300138	0.0387036	0.161987	0	0	0.356128	0.0295583	70.8027	0	28.0105	100.232	0.518115	0.300138	Drill core
LCO3-13_spot3_pt1	0.58199	0.352587	0.141446	0.213932	0.0190108	0	0.282356	0.0130384	70.43	0	28.027	100.061	0.496288	0.352587	Drill core
LCO3-13_spot3_pt2	0.462348	0.244143	0.120271	0.119298	0.0177958	0	0.274136	0.0253942	70.7605	0	27.9052	99.9291	0.393434	0.244143	Drill core
LCO3-13_spot5_pt1	0.623238	0.402495	0.0337955	0.359537	0	0	0.324598	0.0133115	70.3187	0	28.0509	100.127	0.684135	0.402495	Drill core
LCO3-13_spot5_pt2	0.722015	0.336921	0.0848394	0.29255	0.0286591	0	0.296302	0.0139941	70.3088	0.0319851	28.107	100.223	0.588852	0.368906	Drill core
LCO3-13_spot4_pt1	0.357118	0.189366	0.0244936	0.117166	0.00771866	0	0.282221	0.014745	71.2018	0	27.8581	100.053	0.399387	0.189366	Drill core
LCO3-13_spot4_pt2	0.477243	0.67236	0.0152851	0.503803	0	0	0.276831	0.0101031	70.1513	0	28.1011	100.208	0.780634	0.67236	Drill core
LCO3-13_spot6_pt1	0.740769	0.648279	0.134575	0.390777	0.0140794	0	0.277707	0.00791861	69.6284	0.0589362	28.1837	100.085	0.668484	0.707215	Drill core
LCO3-13_spot6_pt2	1.31257	0.681887	1.21496	0.687408	0.291951	0	0.286465	0.00942042	66.452	0.0577745	28.6035	99.598	0.973873	0.739661	Drill core
LCO3-13_spot6_pt3	0.867407	0.580059	1.08113	0.54162	0.182461	0	0.248804	0.00771382	67.2924	0	28.1896	98.9912	0.790424	0.580059	Drill core
LCO3-13_spot6_pt4	0.275226	0.612237	0.371377	0.820529	0.0920522	0	0.255205	0.0081234	69.3855	0	28.0345	99.8547	1.07573	0.612237	Drill core
LCO3-13_spot7_pt1	0.491655	0.202968	0.0859613	0.378902	0.00843335	0	0.284309	0.012424	70.3438	0.0422079	27.8392	99.6898	0.663212	0.245176	Drill core
LCO3-13_spot7_pt2	0.656405	0.528086	0.0130882	0.328967	0	0	0.292327	0.023551	70.1794	0	28.0874	100.109	0.621293	0.528086	Drill core
LCO3-13_spot8_pt1	0.614916	0.454838	0.0154254	0.264416	0	0	0.289362	0.0149498	70.274	0	27.9975	99.9254	0.553778	0.454838	Drill core
LCO3-13_spot8_pt2	0.293196	0.230595	0.0279994	0.160342	0	0	0.272183	0.0136528	71.2008	0	27.8473	100.046	0.432525	0.230595	Drill core
LCO3-13_spot9_pt1	0.95545	0.494108	0.0256622	0.989397	0	0	0.309035	0.00880604	69.1597	0.100137	28.2771	100.319	1.29843	0.594246	Drill core
LCO3-13_spot9_pt2	0.593568	0.478231	0.0132752	0.370803	0	0	0.315166	0.0116049	70.3555	0.0428275	28.1002	100.281	0.685969	0.521058	Drill core
LCO3-13_spot9_pt3	0.76278	0.67977	0.019679	0.19956	0	0	0.310248	0.0127653	70.4225	0.0295068	28.3555	100.792	0.509808	0.709276	Drill core
LCO3-13_spot10_pt1	0.642957	0.712477	0.0357588	1.29011	0.0283732	0	0.288352	0.0090791	68.8057	0.0469321	28.1678	100.028	1.57846	0.759409	Drill core
LCO3-18_spot_3_pt1	0.962682	0.170808	0.0171226	4.26875	0	0	0.194534	0.0841655	65.2311	0.174839	27.9936	99.0976	4.46328	0.345647	Drill core
LCO3-18_spot_3_pt2	0.902961	0.45915	1.07647	0.284363	0.216486	0	0.164564	0.0120335	67.0315	0.0367471	27.9062	98.0905	0.448926	0.495897	Drill core
LCO3-18_spot_3_pt3	0.488904	0.172925	0.122869	0.253603	0.0301472	0	0.173472	0.00864477	71.1536	0.0440966	28.0589	100.507	0.427075	0.217022	Drill core
LCO3-18_spot_3_pt4	0.454596	0.207831	0.0271422	0.128035	0	0	0.175544	0.00988962	71.3848	0.0353546	27.9979	100.421	0.303579	0.243185	Drill core
LCO3-18_spot_3_pt5	1.98085	0.352545	1.26435	3.32531	0.375477	0	0.182795	0.0152148	63.0608	0.20501	28.9075	99.6698	3.5081	0.557556	Drill core
LCO3-18_spot_4_pt1	1.01157	0.217043	0.511515	2.3351	0.20012	0	0.183002	0.0116186	67.1159	0.136545	28.3643	100.087	2.5181	0.353588	Drill core
LCO3-18_spot_4_pt2	1.68745	0.392715	1.26849	1.61396	0.256969	0	0.170986	0.0163213	65.5644	0.104362	28.7722	99.8479	1.78494	0.497077	Drill core
LCO3-18_spot_5_pt1	0.350039	0.194212	0.0243668	5.85502	0.0154325	0	0.202545	0.0293231	62.9204	0.092216	27.2609	96.9444	6.05756	0.286428	Drill core
LCO3-18_spot_5_pt2	1.28156	0.472368	1.27592	0.416913	0.194306	0	0.15973	0.00822982	66.6831	0.0397643	28.3122	98.8441	0.576642	0.512133	Drill core
LCO3-18_spot_5_pt3	0.451087	0.199648	0.0305291	0.445987	0	0	0.177477	0.00698497	70.9402	0.0438645	27.9657	100.262	0.623464	0.243512	Drill core
LCO3-18_spot_6_pt1	0.328679	0.195986	0.0161348	0.661065	0	0	0.21387	0.0503471	70.3755	0.0365924	27.7547	99.6329	0.874935	0.232578	Drill core
LCO3-18_spot_6_pt3	0.715507	0.292348	0.684811	0.24343	0.127408	0	0.162285	0	68.7991	0.0346583	27.9151	98.9747	0.405714	0.327006	Drill core
LCO3-18_spot_6_pt2	0.709093	0.28983	0.637394	0.231331	0.126977	0	0.165461	0	69.0317	0.03373	27.9557	99.1812	0.396792	0.32356	Drill core
LCO3-18_spot_6_pt4	0.632671	0.278157	0.483197	1.23479	0.131715	0	0.166083	0	67.8239	0.0434003	27.7544	98.5484	1.40087	0.321557	Drill core
LCO3-18_spot_6_pt5	0.418957	0.184312	0.0367384	0.948256	0	0	0.175406	0	69.6265	0.0425493	27.6478	99.0805	1.12366	0.226862	Drill core
LCO3-18_spot_7_pt1	0.241487	0.226199	0.178423	0.678461	0	0	0.18169	0.0332651	70.3013	0	27.7701	99.611	0.860151	0.226199	Drill core
LCO3-18_spot_7_pt2	0.615306	0.267513	0.66703	0.270939	0.144994	0	0.168707	0	69.5869	0	28.1058	99.8271	0.439646	0.267513	Drill core
LCO3-18_spot_7_pt3	0.753022	0.207144	0.0656681	2.76224	0	0	0.182173	0	67.5446	0.107688	28.022	99.6445	2.94441	0.314832	Drill core
LCO3-18_spot_9_pt1	1.19527	0.406792	1.08338	1.27873	0.426009	0	0.201509	0.00919803	64.6918	0.0510592	27.8073	97.151	1.48024	0.457851	Drill core
LCO3-18_spot_9_pt2	0.539852	0.245082	0.0929043	0.0817452	0.0145712	0	0.229546	0.00712329	71.068	0.0463401	28.044	100.369	0.311292	0.291422	Drill core
LCO3-18_spot_9_pt3	0.045744	0.24451	0.0786982	0.35437	0.0200264	0	0.178168	0	70.8736	0.0363603	27.621	99.4525	0.532537	0.28087	Drill core
LCO3-18_spot_1_pt1	0.479163	0.239989	0.0242257	0.154341	0.00925951	0	0.209865	0.00739992	71.2317	0.0447928	28.0179	100.419	0.364206	0.284782	Drill core
LCO3-18_spot_1_pt2	0.877305	0.417779	0.515419	0.254385	0.0460104	0	0.210418	0	68.8127	0.0375208	28.0156	99.1872	0.464803	0.455299	Drill core
LCO3-18_spot_11_pt1	0.617423	0.292119	0.0398901	0.0895104	0.0137098	0	0.219257	0.00940551	70.0741	0.032879	27.7238	99.1121	0.308767	0.324998	Drill core
LCO3-18_spot_11_pt2	0.622869	0.331316	0.191548	0.290623	0.0284245	0	0.215804	0	70.0791	0.0454891	27.9737	99.7789	0.506427	0.376805	Drill core
LCO3-18_spot_11_pt3	0.807237	0.452627	0.404451	0.218328	0.0602227	0	0.203926	0.00615508	69.1754	0.0434003	28.0295	99.4013	0.422254	0.496027	Drill core
LCO3-18_spot_12_pt1	0.924622	0.404617	0.754571	0.245597	0.0770908	0	0.247847	0.0080915	68.7318	0.0495119	28.2338	99.6775	0.493443	0.454129	Drill core
LCO3-18_spot_12_pt2	0.475532	0.244338	0.0298705	0.161263	0.0222515	0	0.251576	0.00705413	70.9495	0.0348131	27.9381	100.114	0.412839	0.279151	Drill core
LCO3-18_spot_12_pt3	0.4955	0.201536	0.0395608	0.0576069	0	0	0.205998	0	71.4087	0.0334979	28.024	100.466	0.263605	0.235034	Drill core
LCO3-18_spot_12_pt4	0.449635	0.277069	0.142249	0.295559	0.0144994	0	0.190322	0.00670834	70.959	0.0393001	28.0619	100.436	0.485881	0.31637	Drill core
LCO3-18_spot_13_pt1	0.493745	0.218817	0.0333985	0.0986601	0.0256252	0	0.222848	0.00857561	70.807	0.044406	27.8484	99.8014	0.321508	0.263223	Drill core
LCO3-18_spot_13_pt2	0.467001	0.236041	0.0369736	0.0822268	0.00753681	0	0.222226	0.00746908	70.4661	0.0441739	27.6933	99.2631	0.304453	0.280215	Drill core
LCO3-18_spot_13_pt3	0.486787	0.225856	0.0317992	0.0763878	0	0	0.206067	0	71.2195	0.0525291	27.9732	100.272	0.282455	0.278385	Drill core
LCO3-18_spot_2_pt1	0.339994	0.37778	0.230262	0.695135	0.0209595	0	0.198747	0.00663918	69.7786	0.0343489	27.8443	99.5267	0.893882	0.412129	Drill core
LCO3-18_spot_2_pt2	0.729424	0.324964	0.601409	0.179382	0.138318	0	0.178237	0	69.702	0.0669958	28.2311	100.152	0.357619	0.39196	Drill core
LCO3-18_spot_2_pt3	0.468755	0.224711	0.0104429	0.103476	0	0	0.197849	0	71.5533	0.0502082	28.0755	100.684	0.301325	0.274919	Drill core

## Sheet: San Vicente Alto
Sample ID	Mg	Al	Si	Ti	Ca	P	V	Cr	Fe	Mn	O	Total	Ti+V	Al+Mn	Sample
San Vicente Alto	[wt%]	[wt%]	[wt%]	[wt%]	[wt%]	[wt%]	[wt%]	[wt%]	[wt%]	[wt%]	[wt%]		[wt%]	[wt%]
el va 1-1a sp 2	0.806	0.0341	0.4398	0.0102	0.1047	b.d	0.1042	b.d	68.2505	0.0556	27.2877	97.0928	0.1144	0.0897	Surface
el va 1-1a sp 3	0.9796	0.0385	0.5076	0.0137	0.1106	b.d	0.1051	b.d	67.8135	0.0598	27.3348	96.9632	0.1188	0.0983	Surface
el va 1-1b1	1.0167	0.0492	0.6894	0.0147	0.1569	b.d	0.1005	b.d	67.3888	0.0579	27.3742	96.8483	0.1152	0.1071	Surface
el va 1-1b2	0.8188	0.0524	0.5858	0.0164	0.1211	b.d	0.0996	b.d	67.8077	0.0547	27.2644	96.8209	0.116	0.1071	Surface
el va 1-1b3	0.8608	0.057	0.9358	0.0193	0.1604	b.d	0.0998	b.d	67.0198	0.0533	27.2916	96.4978	0.1191	0.1103	Surface
el va 1-1b4	0.8813	0.0512	0.5063	0.016	0.1173	b.d	0.1008	b.d	67.6933	0.045	27.2088	96.62	0.1168	0.0962	Surface
el va 1-1b5	0.7843	0.0502	0.4116	0.0114	0.0788	b.d	0.0957	b.d	67.2858	0.0189	26.8605	95.5972	0.1071	0.0691	Surface
el va 1-1b6	0.8809	0.0442	0.5082	0.0117	0.0529	b.d	0.0971	b.d	67.4951	0.0356	27.0872	96.2129	0.1088	0.0798	Surface
el va 1-1b7	0.7994	0.0453	0.4261	0.0146	0.0417	b.d	0.0986	b.d	67.6393	0.0388	27.0065	96.1103	0.1132	0.0841	Surface
el-va-sample-5-point	1.2008	0.0087	0.7261	b.d	0.2421	b.d	0.0705	b.d	69.5131	0.0643	28.3842	100.21	0.07495	0.073	Surface
el-va-sample-1-gr-2-high-z	1.0042	0.0426	0.8801	0.0213	0.171	b.d	0.0754	b.d	69.0093	0.0661	28.1249	99.3949	0.0967	0.1087	Surface
el-va-sample-5-t-1 sp 1	0.7501	0.04	0.3004	b.d	0.0757	b.d	0.0813	b.d	70.277	0.0637	27.8976	99.4858	0.08575	0.1037	Surface
el-va-sample-5-t-1 sp 2	0.7276	0.0039	0.2002	b.d	0.0552	b.d	0.0747	b.d	70.5716	0.0642	27.8723	99.5697	0.07915	0.0681	Surface
el-va-sample-5-t-1 sp 3	0.748	0.0106	0.1821	b.d	0.057	b.d	0.0717	b.d	70.6019	0.0691	27.8949	99.6353	0.07615	0.0797	Surface
el-va-sample-5-t-1 sp 4	0.7609	0.0039	0.2765	b.d	0.0737	b.d	0.0647	b.d	70.1424	0.0637	27.801	99.1868	0.06915	0.0676	Surface
el-va-sample-5-t-1 sp 5	0.8375	0.0039	0.3172	b.d	0.0509	b.d	0.0624	b.d	70.2525	0.068	27.9297	99.5221	0.06685	0.0719	Surface
el-va-sample-5-t-1 sp 6	0.7558	0.0039	0.2949	b.d	0.1162	b.d	0.0717	b.d	70.176	0.0668	27.8501	99.3354	0.07615	0.0707	Surface
el-va-sample-5-t-2 sp 1	0.8228	0.0039	0.2863	b.d	0.068	b.d	0.0755	b.d	70.3571	0.0592	27.9445	99.6173	0.07995	0.0631	Surface
el-va-sample-5-t-2 sp 2	1.0266	0.0192	0.7259	b.d	0.2626	b.d	0.08	b.d	69.1813	0.0698	28.1298	99.4952	0.08445	0.089	Surface
el-va-sample-5-t-2 sp 3	0.8185	0.0095	0.355	b.d	0.146	b.d	0.0814	b.d	70.5223	0.0692	28.1083	100.11	0.08585	0.0787	Surface
el-va-sample-5-t-2 sp 4	0.6887	0.0039	0.2532	b.d	0.0983	b.d	0.0732	b.d	70.2682	0.0621	27.784	99.2316	0.07765	0.066	Surface
el-va-sample-5-t-3 sp 1	0.6783	0.0127	0.0576	b.d	0.0662	0.0146	0.0836	b.d	70.9103	0.0684	27.8693	99.761	0.08805	0.0811	Surface
el-va-sample-5-t-3 sp 2	0.7483	0.0115	0.212	b.d	0.0134	b.d	0.0845	b.d	70.8435	0.0574	27.9885	99.9591	0.08895	0.0689	Surface
el-va-sample-5-t-3 sp 3	0.6221	0.0139	0.0245	b.d	b.d	b.d	0.0853	b.d	71.0953	0.0477	27.8341	99.7229	0.08975	0.0616	Surface
el-va-sample-5-t-3 sp 4	0.6679	0.0095	0.0258	b.d	0.2556	0.1186	0.0839	b.d	70.4915	0.0668	27.9081	99.6277	0.08835	0.0763	Surface
el-va-sample-5-t-3 sp 5	0.6529	0.0165	0.0188	b.d	b.d	b.d	0.0825	b.d	71.2277	0.0667	27.9157	99.9808	0.08695	0.0832	Surface
el-va-sample-5-t-3 sp 6	0.5974	0.0039	0.019	b.d	b.d	b.d	0.081	b.d	71.1716	0.0537	27.83	99.7566	0.08545	0.0576	Surface
el-va-sample-1-gr-8 sp 1	0.8901	0.1839	0.502	0.0163	0.1239	b.d	0.0979	b.d	68.5788	0.0543	27.6624	98.1096	0.1142	0.2382	Surface
el-va-sample-1-gr-8 sp 2	0.867	0.0672	0.4399	0.0188	0.0687	b.d	0.094	b.d	68.3126	0.0522	27.3703	97.2907	0.1128	0.1194	Surface
el-va-sample-1-gr-8 sp 3	0.9051	0.0775	0.4876	0.0145	0.0983	b.d	0.0923	b.d	67.7694	0.0603	27.2569	96.7619	0.1068	0.1378	Surface
el-va-sample-1-gr-8 sp 4	0.8012	0.0917	0.4334	0.0183	0.0468	b.d	0.0973	b.d	67.9027	0.0557	27.1613	96.6084	0.1156	0.1474	Surface
el-va-sample-1-gr-8 sp 5	1.06	0.0652	0.6443	0.0164	0.1854	b.d	0.0964	b.d	67.9516	0.0583	27.6199	97.6975	0.1128	0.1235	Surface
el-va-sample-1-gr-8 sp 6	0.9861	0.0617	0.5816	0.0165	0.1274	b.d	0.0964	b.d	67.7956	0.0567	27.4136	97.1356	0.1129	0.1184	Surface
el-va-sample-1-gr-8 sp 7	0.7114	0.1893	0.192	0.0175	0.0902	b.d	0.0947	b.d	68.9747	0.0555	27.4073	97.7326	0.1122	0.2448	Surface
el-va-sample-1-gr-8 sp 8	0.6473	0.2311	0.6763	0.0107	0.0326	b.d	0.0964	b.d	67.4924	0.0507	27.151	96.3885	0.1071	0.2818	Surface
el-va-sample-1-gr-2 sp 1	0.7218	0.0429	0.8526	b.d	0.0804	b.d	0.097	b.d	67.9094	0.0429	27.3913	97.1383	0.10145	0.0858	Surface
el-va-sample-1-gr-2 sp 1	1.0164	0.0459	0.7578	b.d	0.0837	b.d	0.0974	b.d	68.6848	0.0456	27.8793	98.6109	0.10185	0.0915	Surface
el-va-sample-1-gr-2 sp 2	0.7894	0.0726	0.6046	b.d	0.0889	b.d	0.0943	b.d	68.2487	0.0546	27.4232	97.3763	0.09875	0.1272	Surface
el-va-sample-1-gr-2 sp 3	1.0041	0.0613	0.68	0.0158	0.2155	b.d	0.0952	b.d	68.404	0.0581	27.7828	98.3168	0.111	0.1194	Surface
el-va-sample-1-gr-2 sp 4	0.9544	0.1349	0.5519	0.0181	0.1877	b.d	0.0957	b.d	66.4986	0.0555	26.9578	95.4546	0.1138	0.1904	Surface
el-va-sample-1-gr-2 sp 5	1.0314	0.0666	1.0344	0.0214	0.1222	b.d	0.0938	b.d	67.8817	0.0635	27.8351	98.1501	0.1152	0.1301	Surface
el-va-sample-1-gr-2 sp 6	0.8747	0.0495	0.5057	0.0154	0.1257	b.d	0.1029	b.d	68.7446	0.0512	27.6102	98.0799	0.1183	0.1007	Surface
el-va-sample-2-gr-4 sp 1	0.7662	0.0524	0.2452	0.0243	0.062	b.d	0.0846	b.d	70.4359	0.0599	27.9312	99.6617	0.1089	0.1123	Surface
el-va-sample-2-gr-4 sp 2	0.1909	0.0705	0.3442	0.0227	0.0531	b.d	0.0896	0.0073	67.7355	b.d	26.4901	95.0039	0.1123	0.07435	Surface
el-va-sample-2-gr-4 sp 4	0.1478	0.0631	0.1686	0.0185	b.d	b.d	0.0875	b.d	68.2542	0.029	26.4705	95.2392	0.106	0.0921	Surface
el-va-sample-2-gr-4 sp 7	0.0849	0.0861	0.1097	0.0163	b.d	b.d	0.0866	b.d	68.2747	0.0346	26.3974	95.0903	0.1029	0.1207	Surface
el-va-sample-2-gr-4 sp 8	0.2353	0.119	0.2804	0.0198	0.0192	0.1371	0.0896	b.d	68.1276	0.0271	26.787	95.8421	0.1094	0.1461	Surface
el-va-sample-2-gr-4 sp 9	0.2286	0.0419	0.1674	0.0163	0.0091	b.d	0.0817	b.d	68.2773	0.0289	26.5226	95.3738	0.098	0.0708	Surface
el-va-sample-2-gr-4 sp 10	0.7866	0.0392	0.3096	0.0173	0.0754	b.d	0.0802	b.d	70.3738	0.058	27.9653	99.7054	0.0975	0.0972	Surface
el-va-sample-2-gr-3 sp 1	0.7014	0.0573	0.514	0.0126	0.0969	b.d	0.0827	b.d	70.1782	0.0518	27.9934	99.6883	0.0953	0.1091	Surface
el-va-sample-2-gr-3 sp 2	0.2106	0.0571	0.2597	0.0107	b.d	b.d	0.0878	b.d	68.0061	0.0208	26.4888	95.1416	0.0985	0.0779	Surface
el-va-sample-2-gr-3 sp 4	0.0417	0.0877	0.2483	0.0171	b.d	b.d	0.0902	b.d	68.1179	b.d	26.4321	95.035	0.1073	0.09155	Surface
el-va-sample-2-gr-3 sp 6	0.3031	0.0527	0.1414	0.0167	0.0113	0.0324	0.0873	b.d	68.6452	0.0403	26.7495	96.0799	0.104	0.093	Surface
el-va-sample-2-gr-3 sp 7	0.8738	0.0572	0.5535	0.0132	0.147	b.d	0.0828	b.d	69.9298	0.0534	28.1073	99.818	0.096	0.1106	Surface
el-va-sample-4-gr-9 sp 1	0.5432	0.0563	0.0481	b.d	b.d	0.0414	0.094	b.d	68.2776	0.0396	26.7763	95.8765	0.09845	0.0959	Surface
el-va-sample-4-gr-9 sp 2	0.592	0.0292	0.0364	b.d	0.0086	0.076	0.0952	b.d	68.2873	0.0521	26.8358	96.0126	0.09965	0.0813	Surface
el-va-sample-4-gr-9 sp 3	0.5135	0.1485	0.0306	b.d	0.0098	0.051	0.0899	b.d	69.0165	0.0495	27.1005	97.0098	0.09435	0.198	Surface
el-va-sample-4-gr-9 sp 4	0.5732	0.136	0.0581	b.d	0.0147	0.059	0.0925	b.d	67.7941	0.0464	26.7098	95.4838	0.09695	0.1824	Surface
el-va-sample-4-gr-9 sp 5	0.5503	0.0576	0.0586	b.d	0.0177	0.1172	0.0856	b.d	68.1167	0.0404	26.8229	95.867	0.09005	0.098	Surface
el-va-sample-4-gr-5-mottled-mag sp 1	0.2406	0.0443	0.0821	0.016	0.0122	0.0435	0.0826	b.d	68.2561	0.0088	26.4947	95.2809	0.0986	0.0531	Surface
el-va-sample-4-gr-5-mottled-mag sp 2	0.5244	0.084	0.0564	0.0202	b.d	0.0702	0.0853	b.d	68.5345	0.0265	26.9111	96.3126	0.1055	0.1105	Surface
el-va-sample-4-gr-5-tr sp 1	0.5822	0.0568	0.048	0.0186	0.0083	0.0275	0.0676	b.d	68.442	0.0458	26.8359	96.1327	0.0862	0.1026	Surface
el-va-sample-4-gr-5-tr sp 2	0.3507	0.1685	0.0989	0.0145	0.0135	0.0672	0.062	b.d	68.2747	0.03	26.7396	95.8196	0.0765	0.1985	Surface
el-va-sample-4-gr-5-tr sp 3	0.2831	0.1621	0.1351	0.0198	0.033	0.1237	0.0802	b.d	67.7822	0.0157	26.6024	95.2373	0.1	0.1778	Surface
el-va-sample-4-gr-5-tr sp 4	0.4408	0.1109	0.1004	0.0104	0.0158	0.0935	0.0844	b.d	68.6176	b.d	26.9738	96.4476	0.0948	0.11475	Surface
el-va-sample-4-gr-5-tr sp 5	0.408	0.45	0.165	0.0106	0.0471	0.2194	0.0826	b.d	67.6856	0.0417	27.0635	96.1735	0.0932	0.4917	Surface
el-va-sample-4-gr-5-tr sp 6	0.4451	0.0412	0.0904	0.0106	0.0118	0.1109	0.0806	b.d	68.189	0.0211	26.7407	95.7414	0.0912	0.0623	Surface
el-va-sample-3-gr-4 sp 1	0.7434	0.0818	0.9222	0.018	0.15	b.d	0.0896	b.d	67.0753	0.028	27.1989	96.3072	0.1076	0.1098	Surface
el-va-sample-3-gr-4 sp 2	0.883	0.0922	0.9667	0.0207	0.1539	b.d	0.0885	b.d	67.0719	0.0501	27.3735	96.7005	0.1092	0.1423	Surface
el-va-sample-3-gr-4 sp 3	0.7739	0.1436	0.8688	0.0253	0.1225	b.d	0.0959	b.d	67.5645	0.061	27.4249	97.0804	0.1212	0.2046	Surface
el-va-sample-3-gr-4 sp 4	0.8104	0.0656	0.6477	0.025	0.1323	b.d	0.0937	b.d	67.6235	0.0338	27.2434	96.6754	0.1187	0.0994	Surface
el-va-sample-3-gr-2sp 1	0.9377	0.0931	0.643	0.0326	0.1526	b.d	0.0923	b.d	67.6857	0.0389	27.4126	97.0885	0.1249	0.132	Surface
el-va-sample-3-gr-2sp 2	0.837	0.0911	0.4476	0.0375	0.1346	b.d	0.0893	b.d	68.2661	0.0533	27.3928	97.3493	0.1268	0.1444	Surface
el-va-sample-3-gr-2sp 3	0.9676	0.1889	0.8585	0.0454	0.2621	b.d	0.0904	b.d	67.1193	0.0545	27.5312	97.1179	0.1358	0.2434	Surface
el-va-sample-3-gr-2sp 4	1.1151	0.1123	0.9459	0.0424	0.3129	b.d	0.0899	b.d	66.9619	0.059	27.6336	97.273	0.1323	0.1713	Surface
el-va-sample-3-gr-2sp 5	0.8331	0.0871	0.7107	0.0284	0.1427	b.d	0.0938	b.d	67.9289	0.0578	27.4612	97.3437	0.1222	0.1449	Surface
el-va-sample-3-gr-2sp 6	0.8287	0.0846	0.4934	0.0303	0.0939	b.d	0.0883	b.d	68.5231	0.0378	27.4821	97.6622	0.1186	0.1224	Surface
el-va-sample-3-gr-5 sp 1	0.8663	0.1303	0.6104	0.0261	0.1407	b.d	0.101	b.d	68.1008	0.0577	27.5148	97.5481	0.1271	0.188	Surface
el-va-sample-3-gr-5 sp 2	0.8218	0.0812	0.7319	0.0294	0.0912	b.d	0.0972	b.d	68.2636	0.0555	27.5641	97.7359	0.1266	0.1367	Surface
el-va-sample-3-gr-5 sp 3	1.0217	0.0882	0.8503	0.0309	0.1811	b.d	0.0979	b.d	67.7527	0.0629	27.6916	97.7773	0.1288	0.1511	Surface
el-va-sample-3-gr-5 sp 4	0.8367	0.0763	0.5637	0.029	0.1494	b.d	0.0959	0.0068	68.1254	0.0588	27.4188	97.3608	0.1249	0.1351	Surface
el-va-sample-3-gr-5 sp 5	1.1435	0.1226	0.5057	0.0237	0.1386	b.d	0.0985	0.0069	68.0177	0.0581	27.6322	97.7475	0.1222	0.1807	Surface
el-va-sample-3-gr-5 sp 6	0.742	0.0939	0.9307	0.032	0.0827	b.d	0.0949	b.d	67.7771	0.0525	27.4639	97.2697	0.1269	0.1464	Surface
el-va-sample-3-gr-5 sp 7	0.6349	0.2244	1.1907	0.0245	0.0606	b.d	0.1018	b.d	67.216	0.0545	27.4449	96.9523	0.1263	0.2789	Surface
el-va-sample-3-gr-5 sp 8	0.9378	0.1007	1.1671	0.0345	0.2063	b.d	0.1002	b.d	66.9342	0.0565	27.5694	97.1067	0.1347	0.1572	Surface
el-va-sample-3-gr-5 sp 9	0.7619	0.0959	0.9683	0.0279	0.0947	b.d	0.0954	b.d	67.7431	0.0581	27.5054	97.3507	0.1233	0.154	Surface
el-va-sample-t-1gr-1 sp 7	0.1874	0.0778	0.2591	0.0109	b.d	0.0587	0.0805	b.d	68.2904	b.d	26.6774	95.6422	0.0914	0.08165	Surface
el-va-sample-t-1gr-1 sp 8	3.9018	0.0737	0.3748	0.0118	b.d	b.d	0.0943	b.d	67.717	b.d	29.7503	101.924	0.1061	0.07755	Surface
el-va-sample-t-1gr-4 sp 1	0.8677	0.026	0.6983	b.d	0.1879	b.d	0.096	b.d	69.5196	0.0519	28.064	99.5114	0.10045	0.0779	Surface
el-va-sample-t-1gr-4 sp 3	0.7865	0.0253	0.5939	b.d	0.1828	b.d	0.0979	b.d	69.9768	0.0505	28.0851	99.7988	0.10235	0.0758	Surface
el-va-sample-t-1gr-4 sp 6	0.0945	0.0495	0.3862	b.d	b.d	b.d	0.095	b.d	67.9399	0.0187	26.4617	95.0455	0.09945	0.0682	Surface
el-va-sample-t-1gr-4 sp 8	0.6424	0.0349	0.4844	b.d	0.1251	b.d	0.0922	b.d	69.6	0.0396	27.7018	98.7204	0.09665	0.0745	Surface

## Sheet: Rodados Negros
Sample ID	Mg	Al	Si	Ti	Ca	P	V	Cr	Fe	Mn	O	Total	Ti+V	Al+Mn	Sample
Rodados Negros	[wt%]	[wt%]	[wt%]	[wt%]	[wt%]	[wt%]	[wt%]	[wt%]	[wt%]	[wt%]	[wt%]		[wt%]	[wt%]
rnc-sample-1-gr-3 sp 1	0.6772	0.0845	1.0875	0.0461	0.3442	b.d	0.1384	b.d	66.5397	0.0784	26.7397	95.7357	0.1845	0.1629	Surface
rnc-sample-1-gr-3 sp 2	0.7645	0.0652	0.4625	0.046	0.1353	b.d	0.147	0.006	70.4623	0.0699	27.64	99.7987	0.193	0.1351	Surface
rnc-sample-1-gr-3 sp 3	0.6426	0.0654	0.3434	0.0412	0.1185	b.d	0.1472	b.d	70.5565	0.072	27.5659	99.5527	0.1884	0.1374	Surface
rnc-sample-1-gr-3 sp 4	0.6512	0.0604	0.3586	0.0377	0.1533	b.d	0.1464	0.0062	70.7297	0.0654	27.647	99.8559	0.1841	0.1258	Surface
rnc-sample-1-gr-3 sp 5	0.6507	0.0623	0.3538	0.0401	0.123	b.d	0.1471	b.d	70.6332	0.0726	27.604	99.6868	0.1872	0.1349	Surface
rnc-sample-1-gr-3 sp 6	1.0561	0.0585	0.3857	0.0395	0.1375	b.d	0.141	b.d	70.7257	0.0679	27.7157	100.328	0.1805	0.1264	Surface
rnc-sample-1-gr-2 sp 1	0.7337	0.0521	0.438	0.0365	0.1594	b.d	0.1284	b.d	70.2087	0.0755	27.5207	99.353	0.1649	0.1276	Surface
rnc-sample-1-gr-2 sp 2	0.8114	0.0524	0.3183	0.03	0.1035	b.d	0.1312	b.d	70.7898	0.0769	27.6317	99.9452	0.1612	0.1293	Surface
rnc-sample-1-gr-2 sp 3	0.6045	0.0573	0.1674	0.033	0.071	b.d	0.1336	b.d	71.0556	0.0718	27.5766	99.7708	0.1666	0.1291	Surface
rnc-sample-1-gr-2 sp 4	0.7771	0.0588	0.4969	0.041	0.1747	b.d	0.1354	b.d	70.0451	0.0752	27.5268	99.331	0.1764	0.134	Surface
rnc-sample-1-gr-2 sp 5	0.7833	0.0618	0.5163	0.0385	0.1867	b.d	0.1342	b.d	70.1776	0.0704	27.5968	99.5656	0.1727	0.1322	Surface
rnc-sample-1-gr-2 sp 6	0.9967	0.0906	0.7749	0.0352	0.2535	b.d	0.1346	b.d	69.4139	0.0758	27.5906	99.3658	0.1698	0.1664	Surface
rnc-sample-1-gr-2 sp 7	0.8007	0.0697	0.5524	0.0407	0.2294	b.d	0.1361	b.d	69.878	0.0744	27.5456	99.327	0.1768	0.1441	Surface
rnc-sample-1-gr-2 sp 8	0.8574	0.0761	0.74	0.0477	0.2689	b.d	0.1337	0.0067	69.2557	0.0791	27.4839	98.9492	0.1814	0.1552	Surface
rnc-sample-1-gr-2 sp 9	0.8207	0.0525	0.5389	0.0417	0.2129	b.d	0.1353	b.d	69.7206	0.0808	27.4601	99.0635	0.177	0.1333	Surface
rnc-sample-1-gr-2 sp 10	0.8585	0.0577	0.7343	0.0423	0.2782	b.d	0.1336	b.d	68.9597	0.0768	27.3586	98.4997	0.1759	0.1345	Surface
rnc-sample-1-gr-2 sp 11	0.7255	0.0565	0.5007	0.0373	0.1912	b.d	0.1291	b.d	70.0252	0.0744	27.5174	99.2573	0.1664	0.1309	Surface
rnc-sample-2-gr-2 sp 1	1.961	0.3327	1.219	0.1214	0.1953	b.d	0.1234	b.d	68.1511	0.0787	27.7694	99.952	0.2448	0.4114	Surface
rnc-sample-2-gr-2 sp 2	1.0809	0.2807	0.524	0.1313	0.232	b.d	0.1294	b.d	69.4205	0.083	27.5982	99.48	0.2607	0.3637	Surface
rnc-sample-2-gr-2 sp 3	0.9269	0.261	0.2011	0.1288	0.0471	b.d	0.1305	b.d	69.9402	0.0877	27.4197	99.143	0.2593	0.3487	Surface
rnc-sample-2-gr-2 sp 4	0.8677	0.2598	0.117	0.1162	0.0338	b.d	0.1304	0.0077	70.2302	0.0887	27.4406	99.2921	0.2466	0.3485	Surface
rnc-sample-2-gr-2 sp 5	1.2304	0.2946	0.4857	0.1662	0.0907	b.d	0.1351	0.0076	69.2871	0.0834	27.4867	99.2675	0.3013	0.378	Surface
rnc-sample-2-gr-2 sp 6	1.0224	0.2574	0.4887	0.1272	0.2004	b.d	0.1395	b.d	69.641	0.0807	27.6134	99.5707	0.2667	0.3381	Surface
rnc-sample-2-gr-2 sp 7	1.0836	0.3038	0.439	0.1662	0.1511	b.d	0.1382	b.d	69.6549	0.0848	27.6192	99.6408	0.3044	0.3886	Surface
rnc-sample-2-gr-2 sp 8	0.8487	0.2852	0.101	0.1597	0.0351	b.d	0.1389	0.0073	70.2781	0.0858	27.4857	99.4255	0.2986	0.371	Surface
rnc-sample-2-gr-4sp 1	0.7937	0.1175	0.0175	0.0587	0	b.d	0.1306	b.d	70.7709	0.0794	27.4156	99.3839	0.1893	0.1969	Surface
rnc-sample-2-gr-4sp 2	0.7834	0.109	0.0211	0.0567	0	b.d	0.1308	b.d	70.6277	0.084	27.358	99.1707	0.1875	0.193	Surface
rnc-sample-2-gr-4sp 3	0.8319	0.1111	0.0439	0.0517	0	b.d	0.1182	b.d	70.6421	0.0825	27.3804	99.2618	0.1699	0.1936	Surface
rnc-sample-2-gr-4sp 4	0.7672	0.1041	0.0442	0.0498	0	b.d	0.1204	b.d	70.7669	0.0791	27.4119	99.3436	0.1702	0.1832	Surface
rnc-sample-2-gr-4sp 5	0.7889	0.0895	0.0529	0.0415	0	b.d	0.1182	b.d	70.5392	0.0789	27.3181	99.0272	0.1597	0.1684	Surface
rnc-sample-2-gr-4sp 6	0.7238	0.0796	0.0186	0.0313	0	b.d	0.1211	b.d	70.8029	0.0742	27.3697	99.2212	0.1524	0.1538	Surface
rnc-sample-2-gr-4sp 7	0.7593	0.0732	0.0199	0.0315	0	b.d	0.1281	b.d	70.7519	0.075	27.3544	99.1933	0.1596	0.1482	Surface
rnc-sample-2-gr-4sp 8	0.8726	0.0645	0.1439	0.0263	0.0165	b.d	0.1272	0.006	70.1455	0.0787	27.2166	98.6978	0.1535	0.1432	Surface
rnc-sample-2-gr-4sp 9	0.9493	0.0573	0.2779	0.0237	0.0266	b.d	0.1351	b.d	69.6732	0.0739	27.1525	98.3695	0.1588	0.1312	Surface
rnc-sample-2-gr-4sp 10	1.0224	0.0666	0.2576	0.0207	0.0685	b.d	0.1296	b.d	69.4805	0.0735	27.0988	98.2182	0.1503	0.1401	Surface
rnc-sample-3-gr-4 sp 1	0.6025	0.1422	0.0407	0.0692	0	b.d	0.0909	b.d	70.2961	0.1345	27.2729	98.649	0.1601	0.2767	Surface
rnc-sample-3-gr-4 sp 2	0.5899	0.1325	0.0523	0.0728	0	b.d	0.0975	b.d	70.2236	0.1305	27.2462	98.5453	0.1703	0.263	Surface
rnc-sample-3-gr-4 sp 3	0.5881	0.1393	0.0328	0.065	0	b.d	0.0988	b.d	70.2497	0.1354	27.247	98.5561	0.1638	0.2747	Surface
rnc-sample-3-gr-4 sp 4	0.6226	0.134	0.0377	0.0606	0	b.d	0.0997	b.d	70.1092	0.1356	27.196	98.3954	0.1603	0.2696	Surface
rnc-sample-3-gr-4 sp 5	0.6289	0.1381	0.0514	0.0592	0	b.d	0.0997	b.d	70.1681	0.1389	27.2347	98.519	0.1589	0.277	Surface
rnc-sample-3-gr-4 sp 6	0.605	0.1318	0.0457	0.0592	0	b.d	0.1038	b.d	70.0762	0.1353	27.1863	98.3433	0.163	0.2671	Surface
rnc-sample-3-gr-4 sp 7	0.6024	0.1361	0.0422	0.0534	0	b.d	0.104	b.d	70.2062	0.1331	27.2323	98.5097	0.1574	0.2692	Surface
rnc-sample-3-gr-4 sp 8	0.603	0.13	0.0387	0.0503	0	b.d	0.1004	b.d	70.396	0.129	27.2916	98.739	0.1507	0.259	Surface
rnc-sample-3-gr-2-t-1 sp 1	0.6491	0.1091	0.028	0.0791	0	b.d	0.0771	b.d	71.0138	0.1343	27.5158	99.6063	0.1562	0.2434	Surface
rnc-sample-3-gr-2-t-1 sp 2	0.6459	0.0992	0.0189	0.0764	0	b.d	0.0786	b.d	71.028	0.1404	27.5098	99.5972	0.155	0.2396	Surface
rnc-sample-3-gr-2-t-1 sp 3	0.6366	0.1008	0.0107	0.0765	0	b.d	0.074	b.d	71.1895	0.1353	27.5598	99.7832	0.1505	0.2361	Surface
rnc-sample-3-gr-2-t-1 sp 4	0.6148	0.0902	0.0146	0.0689	0	b.d	0.0702	b.d	71.179	0.1368	27.5436	99.7181	0.1391	0.227	Surface
rnc-sample-3-gr-2-t-1 sp 5	0.6094	0.0786	0.0109	0.0686	0	b.d	0.0654	b.d	71.1409	0.1397	27.5163	99.6298	0.134	0.2183	Surface
rnc-sample-3-gr-2-t-1 sp 6	0.6158	0.0706	0.0197	0.0591	0	b.d	0.0601	b.d	71.07	0.139	27.4834	99.5177	0.1192	0.2096	Surface
rnc-sample-3-gr-2-t-1 sp 7	0.633	0.0698	0.0163	0.0538	0	b.d	0.0627	b.d	71.1553	0.1384	27.5134	99.6427	0.1165	0.2082	Surface
rnc-sample-3-gr-2-t-1 sp 8	0.641	0.0895	0.0354	0.0554	0	b.d	0.0612	b.d	71.0051	0.1359	27.4855	99.509	0.1166	0.2254	Surface
rnc-sample-3-gr-2-t-1 sp 9	0.612	0.0615	0.0336	0.0477	0	b.d	0.0584	b.d	70.9388	0.1297	27.4239	99.3056	0.1061	0.1912	Surface
rnc-sample-3-gr-2-t-2 sp 1	0.6178	0.0741	0.0175	0.0652	0	b.d	0.0697	b.d	71.2932	0.1336	27.573	99.8441	0.1349	0.2077	Surface
rnc-sample-3-gr-2-t-2 sp 2	0.6303	0.0784	0.044	0.0585	0	b.d	0.0653	b.d	71.2238	0.1409	27.572	99.8132	0.1238	0.2193	Surface
rnc-sample-3-gr-2-t-2 sp 3	0.6298	0.0649	0.0343	0.0593	0	b.d	0.0668	b.d	71.1332	0.1375	27.5179	99.6437	0.1261	0.2024	Surface
rnc-sample-3-gr-2-t-2 sp 4	0.6573	0.0579	0.0531	0.0536	0	b.d	0.0624	b.d	70.9839	0.1346	27.4668	99.4696	0.116	0.1925	Surface
rnc-sample-3-gr-2-t-2 sp 5	0.6431	0.0547	0.0573	0.0524	0	b.d	0.0608	b.d	71.1339	0.1337	27.521	99.6569	0.1132	0.1884	Surface
rnc-sample-3-gr-2-t-2 sp 6	0.6456	0.0423	0.0485	0.0411	0	b.d	0.0575	b.d	70.9885	0.1339	27.4431	99.4005	0.0986	0.1762	Surface
rnc-sample-4-gr-3 sp 1	0.8598	0.0291	0.42	0.00445	0.1414	b.d	0.1393	b.d	70.0071	0.0687	27.4044	99.0743	0.14375	0.0978	Surface
rnc-sample-4-gr-3 sp 2	0.653	0.0191	0.2289	0.0124	0.0765	b.d	0.1445	b.d	70.6991	0.0649	27.4568	99.3552	0.1569	0.084	Surface
rnc-sample-4-gr-3 sp 3	0.7071	0.0205	0.3206	0.0136	0.1002	b.d	0.1403	b.d	70.2309	0.0701	27.371	98.9743	0.1539	0.0906	Surface
rnc-sample-4-gr-3 sp 4	0.6336	0.0176	0.2475	0.0169	0.092	b.d	0.1415	b.d	70.3673	0.0654	27.3498	98.9316	0.1584	0.083	Surface
rnc-sample-4-gr-3 sp 5	0.7473	0.017	0.3972	0.0109	0.1037	b.d	0.1423	b.d	69.7339	0.0686	27.2423	98.4632	0.1532	0.0856	Surface
rnc-sample-4-gr-3 sp 6	0.6552	0.016	0.2349	0.0159	0.0778	b.d	0.138	b.d	70.182	0.0669	27.2626	98.6493	0.1539	0.0829	Surface
rnc-sample-4-gr-3 sp 7	0.7291	0.0191	0.3682	0.0164	0.1201	b.d	0.1424	b.d	69.9162	0.0645	27.2975	98.6735	0.1588	0.0836	Surface
rnc-sample-4-gr-3 sp 8	0.7397	0.0179	0.2972	0.00445	0.0884	b.d	0.1427	0.0062	70.0943	0.0648	27.2844	98.7401	0.14715	0.0827	Surface
rnc-sample-4-gr-3 sp 9	4.3725	0.0478	4.2428	0.00445	0.0561	b.d	0.1243	0.0075	61.0376	0.0917	27.3214	97.3061	0.12875	0.1395	Surface
rnc-sample-4-gr-3 sp 10	0.7368	0.0198	0.3811	0.0144	0.1085	b.d	0.1432	0.0077	69.6412	0.0662	27.1932	98.3121	0.1576	0.086	Surface
rnc-sample-4-gr-1 sp 1	0.8786	0.0249	0.4238	0.0132	0.1325	b.d	0.1385	b.d	70.3154	0.0701	27.5241	99.5211	0.1517	0.095	Surface
rnc-sample-4-gr-1 sp 2	0.7914	0.0126	0.4168	0.0146	0.1087	b.d	0.1447	b.d	70.0774	0.0687	27.3961	99.031	0.1593	0.0813	Surface
rnc-sample-4-gr-1 sp 3	0.6004	0.0138	0.1466	0.0146	0.0591	b.d	0.1418	b.d	70.5406	0.0663	27.3142	98.8974	0.1564	0.0801	Surface
rnc-sample-4-gr-1 sp 4	0.7872	0.0153	0.4205	0.0117	0.1207	b.d	0.1406	0.0081	69.8769	0.0652	27.3199	98.7661	0.1523	0.0805	Surface
rnc-sample-4-gr-1 sp 5	0.6639	0.0167	0.2865	0.0106	0.099	b.d	0.1367	b.d	70.0243	0.0643	27.2499	98.5519	0.1473	0.081	Surface
rnc-sample-4-gr-1 sp 6	0.8423	0.016	0.4711	0.00445	0.1309	b.d	0.14	b.d	69.6866	0.0675	27.302	98.6609	0.14445	0.0835	Surface
rnc-sample-4-gr-1 sp 7	0.8655	0.0143	0.5704	0.0132	0.152	b.d	0.1373	b.d	69.3383	0.0686	27.2609	98.4205	0.1505	0.0829	Surface
rnc-sample-4-gr-1 sp 8	0.5992	0.0194	0.2453	0.0112	0.0836	b.d	0.1428	b.d	69.6099	0.0642	27.0484	97.824	0.154	0.0836	Surface
rnc-sample-4-gr-1 sp 9	0.6764	0.0197	0.2648	0.0128	0.0954	b.d	0.1444	b.d	69.8984	0.0644	27.1917	98.368	0.1572	0.0841	Surface
rnc-sample-4-gr-1 sp 10	0.8046	0.0195	0.4756	0.0121	0.1412	b.d	0.1422	b.d	69.1608	0.067	27.1119	97.9349	0.1543	0.0865	Surface
rnc-sample-4-gr-1 sp 11	0.6848	0.021	0.3454	0.016	0.1142	b.d	0.1419	b.d	69.4435	0.0663	27.093	97.9261	0.1579	0.0873	Surface
rnc-sample-7-gr-4 sp 1	0.8252	0.0841	0.1428	0.00445	0.0126	b.d	0.0888	b.d	70.931	0.0973	27.516	99.7023	0.09325	0.1814	Surface
rnc-sample-7-gr-4 sp 2	0.8372	0.082	0.1276	0.0087	0.0192	b.d	0.0908	b.d	71.1994	0.0982	27.6138	100.077	0.0995	0.1802	Surface
rnc-sample-7-gr-4 sp 3	0.7381	0.07	0.0206	0.00445	0	b.d	0.0918	b.d	71.306	0.0984	27.5504	99.8798	0.09625	0.1684	Surface
rnc-sample-7-gr-4 sp 4	0.6814	0.1085	0.0226	0.00445	0	b.d	0.0941	b.d	71.5387	0.0969	27.6637	100.21	0.09855	0.2054	Surface
rnc-sample-7-gr-4 sp 5	0.7209	0.0843	0.0164	0.00445	0	b.d	0.0926	b.d	71.3003	0.0986	27.5545	99.8721	0.09705	0.1829	Surface
rnc-sample-7-gr-4 sp 6	0.754	0.0813	0.0178	0.00445	0	b.d	0.0928	b.d	71.2513	0.0976	27.5383	99.8375	0.09725	0.1789	Surface
rnc-sample-7-gr-4 sp 7	0.9875	0.0746	0.2176	0.00445	0.014	b.d	0.0906	b.d	70.864	0.1035	27.5671	99.9233	0.09505	0.1781	Surface
rnc-sample-7-gr-4 sp 8	0.7892	0.0738	0.079	0.00445	0	b.d	0.0894	b.d	70.9508	0.098	27.4676	99.5522	0.09385	0.1718	Surface
rnc-sample-7-gr-4 sp 9	0.8758	0.0745	0.2256	0.00445	0.035	b.d	0.0873	b.d	70.4767	0.0976	27.416	99.293	0.09175	0.1721	Surface
rnc-sample-7-gr-4 sp 10	0.7676	0.0716	0.045	0.00445	0.0165	b.d	0.0881	b.d	71.0814	0.1005	27.4857	99.6608	0.09255	0.1721	Surface
rnc-sample-7-gr-1 sp 1	0.7126	0.2191	0.0233	0.0533	0	b.d	0.1036	b.d	70.8285	0.1031	27.5146	99.5581	0.1569	0.3222	Surface
rnc-sample-7-gr-1 sp 2	0.7017	0.2157	0.0232	0.0538	0	b.d	0.0946	b.d	70.9474	0.1011	27.5508	99.6883	0.1484	0.3168	Surface
rnc-sample-7-gr-1 sp 3	0.7075	0.2082	0.0205	0.05	0	b.d	0.0939	b.d	70.7722	0.0993	27.4735	99.4251	0.1439	0.3075	Surface
rnc-sample-7-gr-1 sp 4	0.7011	0.1829	0.032	0.0426	0	b.d	0.0933	b.d	70.8842	0.1005	27.5014	99.538	0.1359	0.2834	Surface
rnc-sample-7-gr-1 sp 5	0.6872	0.1686	0.0334	0.0384	0	b.d	0.0923	b.d	70.6242	0.0955	27.3842	99.1238	0.1307	0.2641	Surface
rnc-sample-7-gr-1 sp 6	0.705	0.1598	0.0377	0.0376	0	b.d	0.0924	b.d	70.7666	0.1026	27.442	99.3437	0.13	0.2624	Surface
rnc-sample-7-gr-1 sp 7	0.8071	0.1453	0.1742	0.0235	0.0147	b.d	0.0937	b.d	70.1956	0.0949	27.315	98.864	0.1172	0.2402	Surface
rnc-sample-7-gr-1 sp 8	0.7209	0.1349	0.026	0.0249	0	b.d	0.0935	b.d	70.6238	0.0973	27.352	99.0733	0.1184	0.2322	Surface
rnc-sample-7-gr-1 sp 9	0.869	0.1236	0.0207	0.0189	0	b.d	0.0943	b.d	70.6532	0.0959	27.3666	99.2422	0.1132	0.2195	Surface
rnc-sample-7-gr-1 sp 10	0.6744	0.1066	0.0212	0.0144	0	b.d	0.0887	b.d	70.6607	0.0964	27.3266	98.989	0.1031	0.203	Surface
rn-d-gr-2 sp 1	0.7067	0.0395	0.028	0.00445	0	b.d	0.0961	b.d	70.9036	0.1072	27.382	99.2676	0.10055	0.1467	Surface
rn-d-gr-2 sp 2	0.8449	0.0363	0.1625	0.00445	0	b.d	0.0942	b.d	70.5704	0.1011	27.3676	99.1815	0.09865	0.1374	Surface
rn-d-gr-2 sp 3	0.755	0.0412	0.0622	0.00445	0	b.d	0.1052	b.d	70.807	0.0977	27.376	99.2487	0.10965	0.1389	Surface
rn-d-gr-2 sp 4	0.6999	0.0445	0.0214	0.00445	0	b.d	0.1087	b.d	70.9963	0.1021	27.4172	99.3945	0.11315	0.1466	Surface
rn-d-gr-2 sp 5	0.7598	0.0436	0.0878	0.00445	0	b.d	0.1073	b.d	70.9079	0.1073	27.4441	99.4623	0.11175	0.1509	Surface
rn-d-gr-2 sp 6	0.8045	0.0438	0.1775	0.00445	0.0298	b.d	0.1097	b.d	70.4861	0.1019	27.359	99.1167	0.11415	0.1457	Surface
rn-d-gr-2 sp 7	0.7877	0.0439	0.1478	b.d	0.0319	b.d	0.1085	b.d	70.5954	0.1023	27.3875	99.205	0.11295	0.1462	Surface
rn-d-gr-2 sp 8	0.7428	0.0432	0.1052	b.d	b.d	b.d	0.1116	b.d	70.7017	0.1073	27.3884	99.2002	0.11605	0.1505	Surface
rn-d-gr-2 sp 9	0.8227	0.0474	0.1732	0.0102	0.0208	b.d	0.1098	b.d	70.4863	0.1077	27.3629	99.141	0.12	0.1551	Surface
rn-d-gr-2 sp 10	0.7696	0.0499	0.161	0.0129	0.0084	b.d	0.1108	b.d	70.596	0.1031	27.3823	99.194	0.1237	0.153	Surface
rn-d-gr-2 sp 11	0.9146	0.0509	0.3077	0.0093	0.011	b.d	0.11	b.d	70.2165	0.1087	27.3721	99.1008	0.1193	0.1596	Surface
rn-d-gr-2 sp 12	0.9966	0.0584	0.3073	b.d	0.0306	b.d	0.1128	0.0067	70.4456	0.1166	27.4961	99.5707	0.11725	0.175	Surface
rn-d-gr-2 sp 13	0.8523	0.0533	0.2557	b.d	0.0419	b.d	0.1171	0.0072	70.753	0.1047	27.5509	99.7361	0.12155	0.158	Surface
rn-d-gr-2 sp 14	0.6785	0.0484	0.0222	b.d	b.d	b.d	0.1136	b.d	70.9728	0.1044	27.4233	99.3632	0.11805	0.1528	Surface
rn-d-gr-2 sp 15	0.7121	0.0467	0.0197	b.d	b.d	b.d	0.1043	b.d	71.1622	0.1027	27.4918	99.6395	0.10875	0.1494	Surface
rn-d-gr-2 sp 16	0.7065	0.0439	0.0248	b.d	b.d	b.d	0.1067	b.d	70.915	0.0947	27.3937	99.2853	0.11115	0.1386	Surface
rn-d-gr-3 sp 1	0.6752	0.0736	0.0374	0.0423	b.d	b.d	0.0953	b.d	70.7102	0.1053	27.3533	99.0926	0.1376	0.1789	Surface
rn-d-gr-3 sp 2	0.7209	0.0956	0.0632	0.0303	b.d	b.d	0.0738	b.d	70.5185	0.1005	27.3054	98.9082	0.1041	0.1961	Surface
rn-d-gr-3 sp 3	0.7264	0.0584	0.0502	0.0286	b.d	b.d	0.0518	b.d	70.8926	0.1058	27.4035	99.3173	0.0804	0.1642	Surface
rn-d-gr-3 sp 4	0.7273	0.0441	0.0341	0.0142	b.d	b.d	0.0479	b.d	70.9865	0.1089	27.4101	99.3731	0.0621	0.153	Surface
rn-d-gr-3 sp 5	0.7004	0.0345	0.0217	0.0125	b.d	b.d	0.0527	b.d	71.3592	0.098	27.5255	99.8045	0.0652	0.1325	Surface
rn-d-gr-3 sp 6	0.6541	0.0266	0.0194	b.d	b.d	b.d	0.0632	b.d	71.1513	0.0998	27.4446	99.459	0.06765	0.1264	Surface
rn-d-gr-3 sp 7	0.9479	0.0276	0.2334	b.d	0.0134	b.d	0.0644	b.d	70.8423	0.1065	27.5298	99.7653	0.06885	0.1341	Surface
rn-d-gr-3 sp 8	0.6856	0.0285	0.0327	b.d	b.d	b.d	0.0595	b.d	71.4671	0.0995	27.5792	99.9521	0.06395	0.128	Surface
rn-d-gr-3 sp 9	0.6821	0.023	0.035	b.d	b.d	b.d	0.0417	b.d	71.5478	0.0966	27.5975	100.024	0.04615	0.1196	Surface
rn-d-gr-3 sp 10	0.681	0.0203	0.0309	b.d	b.d	b.d	0.0303	b.d	71.4416	0.0938	27.5448	99.8427	0.03475	0.1141	Surface
rn-d-gr-3 sp 11	0.6888	0.0276	0.0223	b.d	b.d	b.d	0.0259	b.d	71.4934	0.0927	27.5623	99.913	0.03035	0.1203	Surface
rn-d-gr-3 sp 12	0.7406	0.0884	0.0609	0.0103	b.d	b.d	0.0274	b.d	69.7647	0.0927	26.9789	97.7639	0.0377	0.1811	Surface
rn-d-gr-1 sp 1	0.6184	0.0204	0.0261	b.d	b.d	b.d	0.0336	b.d	70.9676	0.0836	27.3462	99.0959	0.03805	0.104	Surface
rn-d-gr-1 sp 2	0.7149	0.039	0.0345	0.0136	b.d	b.d	0.0801	b.d	71.1377	0.0576	27.4397	99.5171	0.0937	0.0966	Surface
rn-d-gr-1 sp 3	0.7356	0.0241	0.0287	0.0207	b.d	b.d	0.0894	b.d	71.1494	0.0637	27.442	99.5536	0.1101	0.0878	Surface
rn-d-gr-1 sp 4	0.7093	0.0537	0.0444	0.0255	b.d	b.d	0.0777	b.d	71.1435	0.0788	27.4795	99.6124	0.1032	0.1325	Surface
rn-d-gr-1 sp 5	0.7122	0.0573	0.0583	0.0257	0.0094	b.d	0.1002	b.d	71.0078	0.0838	27.4481	99.5028	0.1259	0.1411	Surface
rn-d-gr-1 sp 6	0.7299	0.0566	0.0617	0.0282	b.d	b.d	0.1108	0.0068	71.0537	0.0878	27.4792	99.6147	0.139	0.1444	Surface
rn-d-gr-1 sp 7	0.6586	0.0543	0.0598	0.0326	0.0128	b.d	0.1171	b.d	70.8891	0.0867	27.4084	99.3194	0.1497	0.141	Surface
rn-d-gr-1 sp 8	0.7428	0.0596	0.0766	0.0308	b.d	b.d	0.1057	b.d	70.9547	0.0895	27.4625	99.5222	0.1365	0.1491	Surface
rn-d-gr-1 sp 9	0.7218	0.054	0.0499	0.0301	b.d	b.d	0.0947	b.d	70.9515	0.0949	27.4326	99.4295	0.1248	0.1489	Surface
rn-d-gr-1 sp 10	0.7766	0.0504	0.1005	0.0265	b.d	b.d	0.0811	b.d	70.9171	0.0926	27.4534	99.4982	0.1076	0.143	Surface
rn-d-gr-1 sp 11	0.6883	0.0518	0.0311	0.0298	b.d	b.d	0.0703	b.d	71.4965	0.0711	27.5933	100.032	0.1001	0.1229	Surface
rn-d-gr-1 sp 12	0.7488	0.0472	0.0239	0.0249	b.d	b.d	0.0563	b.d	71.1748	0.091	27.4753	99.6422	0.0812	0.1382	Surface
rn-d-gr-1 sp 13	0.7477	0.0415	0.1271	0.0228	b.d	b.d	0.0553	b.d	70.8695	0.0852	27.427	99.3761	0.0781	0.1267	Surface
rn-d-gr-1 sp 14	0.6935	0.034	0.0233	0.015	b.d	b.d	0.0538	b.d	71.3105	0.0862	27.5001	99.7164	0.0688	0.1202	Surface

## Sheet: Cristales Grandes
Sample ID	Mg	Al	Si	Ti	Ca	P	V	Cr	Fe	Mn	O	Total	Ti+V	Al+Mn	Sample
Cristales Grandes	[wt%]	[wt%]	[wt%]	[wt%]	[wt%]	[wt%]	[wt%]	[wt%]	[wt%]	[wt%]	[wt%]		[wt%]	[wt%]
cg-mag-mt-sample-1-gr-7 sp 1	1.2816	0.0626	0.4958	0.034	0.1908	b.d	0.1625	0.0064	69.7741	0.0529	27.4711	99.5318	0.1965	0.1155	Surface
cg-mag-mt-sample-1-gr-7 sp 2	1.5263	0.0611	0.8856	0.0356	0.2699	b.d	0.1674	b.d	68.5706	0.0475	27.3872	98.9512	0.203	0.1086	Surface
cg-mag-mt-sample-1-gr-7 sp 3	1.2603	0.0617	0.514	0.0341	0.1935	b.d	0.1728	b.d	69.493	0.0534	27.3857	99.1685	0.2069	0.1151	Surface
cg-mag-mt-sample-1-gr-7 sp 4	1.3336	0.1188	0.4933	0.0351	0.2644	b.d	0.1659	b.d	69.2692	0.0515	27.3739	99.1057	0.201	0.1703	Surface
cg-mag-mt-sample-1-gr-7 sp 5	1.2532	0.0599	0.5391	0.0412	0.2337	b.d	0.1677	0.0091	69.7946	0.0502	27.5343	99.683	0.2089	0.1101	Surface
cg-mag-mt-sample-1-gr-7 sp 6	1.282	0.057	0.5849	0.0399	0.2189	b.d	0.1654	b.d	69.3095	0.0553	27.3824	99.0953	0.2053	0.1123	Surface
cg-mag-mt-sample-1-gr-7 sp 7	1.3082	0.0563	0.5844	0.0343	0.2375	b.d	0.1664	0.0063	69.371	0.0527	27.4095	99.2266	0.2007	0.109	Surface
cg-mag-mt-sample-1-gr-7 sp 8	3.3891	0.0486	1.8754	0.0269	0.2401	b.d	0.1647	b.d	68.9799	0.057	28.5148	103.297	0.1916	0.1056	Surface
cg-mag-mt-sample-1-gr-7 sp 9	1.2355	0.0632	0.5128	0.0343	0.197	b.d	0.1687	0.0075	69.4694	0.0578	27.3704	99.1166	0.203	0.121	Surface
cg-mag-mt-sample-1-gr-7 sp 10	1.254	0.0598	0.5127	0.0335	0.1839	b.d	0.1699	0.0096	69.6451	0.0485	27.4277	99.3447	0.2034	0.1083	Surface
cg-mag-mt-sample-1-gr-5 sp 1	1.2465	0.0581	0.4978	0.0388	0.1897	b.d	0.1688	0.006	69.5172	0.0531	27.3704	99.1464	0.2076	0.1112	Surface
cg-mag-mt-sample-1-gr-5 sp 2	1.2876	0.0592	0.5689	0.0342	0.197	b.d	0.1705	b.d	69.3873	0.0508	27.3886	99.1441	0.2047	0.11	Surface
cg-mag-mt-sample-1-gr-5 sp 3	1.2359	0.0627	0.5954	0.0418	0.2443	b.d	0.1666	b.d	69.2753	0.0514	27.3891	99.0625	0.2084	0.1141	Surface
cg-mag-mt-sample-1-gr-5 sp 4	1.2249	0.0548	0.4817	0.0366	0.2636	b.d	0.1648	b.d	69.3048	0.054	27.3145	98.8997	0.2014	0.1088	Surface
cg-mag-mt-sample-1-gr-5 sp 5	1.1146	0.0532	0.3257	0.037	0.1455	b.d	0.1557	b.d	69.8736	0.0515	27.3299	99.0867	0.1927	0.1047	Surface
cg-mag-mt-sample-1-gr-5 sp 6	1.1506	0.0585	0.3781	0.0317	0.146	b.d	0.161	b.d	69.7442	0.0502	27.3289	99.0492	0.1927	0.1087	Surface
cg-mag-mt-sample-1-gr-5 sp 7	1.1776	0.0578	0.3264	0.0346	0.1218	b.d	0.161	0.0075	69.9597	0.0519	27.3588	99.2571	0.1956	0.1097	Surface
cg-mag-mt-sample-1-gr-5 sp 8	1.2543	0.0598	0.5558	0.0338	0.2188	b.d	0.1587	b.d	69.493	0.0555	27.4234	99.2531	0.1925	0.1153	Surface
cg-mag-mt-sample-1-gr-5 sp 9	0.7558	0.0932	0.4047	0.0731	b.d	b.d	0.1151	b.d	69.1116	b.d	27.0335	97.587	0.1882	0.09705	Surface
cg-mag-mt-sample-1-gr-5 sp 10	1.2015	0.0547	0.4218	0.0344	0.1486	b.d	0.1439	b.d	69.7601	0.0539	27.3687	99.1876	0.1783	0.1086	Surface
cg-mag-mt-sample-5-gr-1 sp 1	0.7487	0.1203	0.1949	0.0281	0.0329	b.d	0.1777	0.0071	70.3886	0.0942	27.3884	99.1809	0.2058	0.2145	Surface
cg-mag-mt-sample-5-gr-1 sp 2	0.8318	0.1174	0.2232	0.0355	0.0509	b.d	0.182	b.d	70.4801	0.0944	27.4737	99.489	0.2175	0.2118	Surface
cg-mag-mt-sample-5-gr-1 sp 3	0.77	0.1608	0.0373	0.0305	b.d	b.d	0.1872	b.d	70.7754	0.0875	27.4529	99.5016	0.2177	0.2483	Surface
cg-mag-mt-sample-5-gr-1 sp 4	0.9119	0.3099	0.3582	0.0266	0.0153	b.d	0.1837	0.0065	69.5307	0.0913	27.3474	98.7815	0.2103	0.4012	Surface
cg-mag-mt-sample-5-gr-1 sp 5	0.6949	0.0925	0.1738	0.0348	0.0294	b.d	0.1837	0.0061	70.3077	0.082	27.3109	98.9158	0.2185	0.1745	Surface
cg-mag-mt-sample-5-gr-1 sp 6	0.7366	0.1193	0.0504	0.029	b.d	b.d	0.1838	b.d	70.8522	0.0934	27.4552	99.5199	0.2128	0.2127	Surface
cg-mag-mt-sample-5-gr-1 sp 7	0.7087	0.1103	0.0661	0.0316	0.0192	b.d	0.1838	0.0062	70.8318	0.0891	27.4411	99.4879	0.2154	0.1994	Surface
cg-mag-mt-sample-5-gr-1 sp 8	0.7677	0.1207	0.0966	0.0334	0.0081	b.d	0.1875	b.d	70.553	0.0942	27.378	99.2392	0.2209	0.2149	Surface
cg-mag-mt-sample-5-gr-1 sp 9	0.908	0.1291	0.2588	0.0357	0.062	b.d	0.1807	b.d	70.4871	0.0919	27.5272	99.6805	0.2164	0.221	Surface
cg-mag-mt-sample-5-gr-1 sp 10	0.8869	0.1223	0.298	0.0386	0.0519	b.d	0.1838	0.0068	70.3401	0.0922	27.4845	99.5051	0.2224	0.2145	Surface
cg-mag-mt-sample-5-gr-4 sp 1	0.8591	0.0947	0.4448	0.0274	0.1479	b.d	0.1504	b.d	70.1604	0.0941	27.5403	99.5191	0.1778	0.1888	Surface
cg-mag-mt-sample-5-gr-4 sp 2	0.9354	0.1024	0.4793	0.0207	0.1594	b.d	0.1517	b.d	69.9783	0.0946	27.517	99.4388	0.1724	0.197	Surface
cg-mag-mt-sample-5-gr-4 sp 3	1.0762	0.1077	0.4528	0.0289	0.1715	b.d	0.1489	b.d	70.0503	0.0976	27.5573	99.6912	0.1778	0.2053	Surface
cg-mag-mt-sample-5-gr-4 sp 4	0.8893	0.1041	0.4723	0.0241	0.2011	b.d	0.1497	b.d	70.0972	0.0877	27.5725	99.598	0.1738	0.1918	Surface
cg-mag-mt-sample-5-gr-4 sp 5	1.0454	0.1101	0.5196	0.0256	0.1848	b.d	0.1466	b.d	69.9842	0.1009	27.5865	99.7037	0.1722	0.211	Surface
cg-mag-mt-sample-5-gr-4 sp 6	0.6036	0.2212	0.7101	0.0228	0.124	0.0211	0.1454	0.0064	69.1338	0.0942	27.4029	98.4855	0.1682	0.3154	Surface
cg-mag-mt-sample-5-gr-4 sp 7	0.9866	0.1082	0.4642	0.023	0.1861	b.d	0.1499	b.d	69.9021	0.0952	27.5025	99.4178	0.1729	0.2034	Surface
cg-mag-mt-sample-5-gr-4 sp 8	0.8806	0.1003	0.4532	0.0265	0.1647	b.d	0.1506	b.d	70.0501	0.0996	27.5226	99.4482	0.1771	0.1999	Surface
cg-mag-mt-sample-5-gr-4 sp 9	0.8212	0.1021	0.2112	0.0243	0.0269	b.d	0.1583	b.d	70.7876	0.0967	27.5417	99.77	0.1826	0.1988	Surface
cg-mag-mt-sample-5-gr-4 sp 10	0.8555	0.0944	0.2468	0.0194	0.0546	b.d	0.1488	b.d	70.5163	0.0902	27.4697	99.4957	0.1682	0.1846	Surface
cg-mag-mt-sample-4-gr-3 sp 1	0.7552	0.0735	0.2347	0.019	0.0425	b.d	0.1412	b.d	70.6973	0.0878	27.4891	99.5403	0.1602	0.1613	Surface
cg-mag-mt-sample-4-gr-3 sp 2	0.6328	0.152	0.2612	0.0104	0.0167	b.d	0.1417	b.d	70.4942	0.086	27.4595	99.2545	0.1521	0.238	Surface
cg-mag-mt-sample-4-gr-3 sp 3	1.0323	0.0719	0.4906	0.0201	0.1017	b.d	0.1382	b.d	70.1171	0.09	27.5289	99.5908	0.1583	0.1619	Surface
cg-mag-mt-sample-4-gr-3 sp 4	0.778	0.0674	0.3003	0.02	0.089	b.d	0.1367	b.d	70.2616	0.0869	27.3937	99.1336	0.1567	0.1543	Surface
cg-mag-mt-sample-4-gr-3 sp 5	0.7589	0.0619	0.2131	0.0106	0.0299	b.d	0.1349	b.d	70.7304	0.0857	27.4628	99.4882	0.1455	0.1476	Surface
cg-mag-mt-sample-4-gr-3 sp 6	0.8397	0.0753	0.216	0.0134	0.0404	b.d	0.1399	b.d	70.4409	0.082	27.3832	99.2308	0.1533	0.1573	Surface
cg-mag-mt-sample-4-gr-3 sp 7	0.8191	0.0668	0.2729	b.d	0.0656	b.d	0.1395	b.d	70.3467	0.0924	27.4048	99.2078	0.14395	0.1592	Surface
cg-mag-mt-sample-4-gr-3 sp 8	0.8554	0.0588	0.3938	b.d	0.1027	b.d	0.1381	b.d	70.0836	0.0863	27.4115	99.1302	0.14255	0.1451	Surface
cg-mag-mt-sample-4-gr-2 sp 1	0.6843	0.1545	0.1173	0.1216	0.0255	b.d	0.1535	b.d	70.7052	0.09	27.5002	99.5521	0.2751	0.2445	Surface
cg-mag-mt-sample-4-gr-2 sp 2	1.0191	0.1704	0.8176	0.1226	0.1537	b.d	0.1515	0.0079	70.3028	0.0954	28.0003	100.841	0.2741	0.2658	Surface
cg-mag-mt-sample-4-gr-2 sp 3	1.0212	0.1636	0.6995	0.1187	0.2431	b.d	0.1463	0.0077	69.5134	0.0936	27.6469	99.654	0.265	0.2572	Surface
cg-mag-mt-sample-4-gr-2 sp 4	0.7908	0.1521	0.3829	0.1091	0.1331	b.d	0.1429	b.d	70.3197	0.096	27.6166	99.7432	0.252	0.2481	Surface
cg-mag-mt-sample-4-gr-2 sp 5	0.8101	0.1568	0.407	0.1091	0.2047	b.d	0.1429	b.d	69.9279	0.0937	27.5287	99.3809	0.252	0.2505	Surface
cg-mag-mt-sample-4-gr-2 sp 6	0.6091	0.1461	0.0174	0.0919	b.d	b.d	0.1447	b.d	71.3693	0.0913	27.6428	100.113	0.2366	0.2374	Surface
cg-mag-mt-sample-4-gr-2 sp 7	0.9514	0.1561	0.5349	0.1005	0.1926	b.d	0.1362	b.d	69.8581	0.0939	27.6044	99.6281	0.2367	0.25	Surface
cg-mag-mt-sample-4-gr-2 sp 8	0.9939	0.1481	0.6446	0.0969	0.2212	b.d	0.1347	b.d	69.0881	0.0991	27.4079	98.8345	0.2316	0.2472	Surface
cg-mag-mt-sample-4-gr-2 sp 9	1.1862	0.649	0.4683	0.0971	0.2201	b.d	0.1372	b.d	68.6265	0.0975	27.5191	99.001	0.2343	0.7465	Surface
cg-mag-mt-sample-4-gr-2 sp 10	1.0062	0.1543	0.649	0.0835	0.2774	b.d	0.1394	0.0065	69.5428	0.0975	27.6111	99.5677	0.2229	0.2518	Surface
cg-mag-mt-sample-3-gr-2 sp 1	0.61	0.2952	0.3827	0.4286	0.2197	b.d	0.175	b.d	69.7305	0.0795	27.676	99.5972	0.6036	0.3747	Surface
cg-mag-mt-sample-3-gr-2 sp 2	0.6004	0.3522	0.2293	0.4657	0.1507	b.d	0.1769	b.d	69.1917	0.0865	27.3808	98.6342	0.6426	0.4387	Surface
cg-mag-mt-sample-3-gr-2 sp 3	0.1532	0.3002	0.1403	0.4543	0.0167	b.d	0.1803	0.0078	68.6725	0.102	26.9406	96.9679	0.6346	0.4022	Surface
cg-mag-mt-sample-3-gr-2 sp 4	0.6898	0.3882	0.2852	0.5373	0.0831	b.d	0.1842	0.0074	67.1022	0.0872	26.6594	96.024	0.7215	0.4754	Surface
cg-mag-mt-sample-3-gr-2 sp 5	0.4949	0.3299	0.0346	0.4354	b.d	b.d	0.1802	0.0084	70.4667	0.0711	27.5965	99.6177	0.6156	0.401	Surface
cg-mag-mt-sample-3-gr-2 sp 6	0.453	0.3656	0.2623	0.5137	0.1551	b.d	0.1873	0.0078	68.0019	0.0823	26.9639	96.9929	0.701	0.4479	Surface
cg-mag-mt-sample-3-gr-2 sp 7	0.4349	0.4075	0.2124	0.52	0.0731	b.d	0.1853	b.d	69.8513	0.0914	27.63	99.4059	0.7053	0.4989	Surface
cg-mag-mt-sample-3-gr-2 sp 8	0.584	0.3885	0.2078	0.5673	0.0345	b.d	0.1828	b.d	68.826	0.0937	27.24	98.1246	0.7501	0.4822	Surface
cg-mag-mt-sample-3-gr-2 sp 9	0.5034	0.2998	0.2206	0.4854	0.0395	b.d	0.1762	b.d	70.0101	0.074	27.577	99.386	0.6616	0.3738	Surface
cg-mag-mt-sample-3-gr-8 sp 1	0.4345	0.3535	0.0966	0.6105	0.0313	b.d	0.1656	0.01	69.166	0.0572	27.2299	98.1551	0.7761	0.4107	Surface
cg-mag-mt-sample-3-gr-8 sp 2	0.5231	0.2902	0.3024	0.3452	0.1518	b.d	0.1669	0.0099	69.156	0.0628	27.2927	98.301	0.5121	0.353	Surface
cg-mag-mt-sample-3-gr-8 sp 3	0.4871	0.2921	0.0892	0.5178	0.0397	b.d	0.1663	0.0096	70.4045	0.0996	27.6355	99.7414	0.6841	0.3917	Surface
cg-mag-mt-sample-3-gr-8 sp 4	0.5296	0.354	0.0691	0.5637	0.0297	b.d	0.1687	0.0097	70.0638	0.0791	27.5529	99.4203	0.7324	0.4331	Surface
cg-mag-mt-sample-3-gr-8 sp 5	0.2204	0.4062	0.1285	0.5246	0.0126	b.d	0.169	0.0069	68.4805	0.0845	26.9682	97.0014	0.6936	0.4907	Surface
cg-mag-mt-sample-3-gr-8 sp 6	0.6948	0.3969	0.8011	0.4444	0.1846	b.d	0.1621	0.006	66.4487	0.0707	26.8057	96.015	0.6065	0.4676	Surface
cg-mag-mt-sample-3-gr-8 sp 7	0.7517	0.3947	0.8205	0.4306	0.2447	b.d	0.1568	b.d	68.5649	0.0715	27.6643	99.0997	0.5874	0.4662	Surface
cg-mag-mt-sample-3-gr-8 sp 8	0.499	0.4046	0.5963	0.4338	0.2184	b.d	0.164	b.d	68.7332	0.0742	27.5242	98.6477	0.5978	0.4788	Surface
cg-mag-mt-sample-2-gr-4 sp 1	1.2313	0.0831	0.5326	0.0599	0.2344	b.d	0.1802	b.d	69.6158	0.0545	27.4966	99.4884	0.2401	0.1376	Surface
cg-mag-mt-sample-2-gr-4 sp 2	1.4887	0.0917	0.8866	0.0671	0.2994	b.d	0.1822	0.0071	68.4968	0.054	27.4121	98.9857	0.2493	0.1457	Surface
cg-mag-mt-sample-2-gr-4 sp 3	1.2072	0.0989	0.4443	0.0676	0.1571	b.d	0.1808	0.0089	69.4991	0.0525	27.3514	99.0678	0.2484	0.1514	Surface
cg-mag-mt-sample-2-gr-4 sp 4	1.6947	0.0916	1.3999	0.0681	0.2113	b.d	0.1748	0.0066	66.9178	0.0534	27.1761	97.7943	0.2429	0.145	Surface
cg-mag-mt-sample-2-gr-4 sp 5	1.3145	0.4074	0.5633	0.0599	0.236	b.d	0.1862	b.d	68.649	0.0515	27.4203	98.8881	0.2461	0.4589	Surface
cg-mag-mt-sample-2-gr-4 sp 6	1.3833	0.1076	0.7456	0.0662	0.3065	b.d	0.175	0.0073	68.4175	0.0494	27.272	98.5304	0.2412	0.157	Surface
cg-mag-mt-sample-2-gr-4 sp 7	1.248	0.1054	0.5965	0.061	0.2254	b.d	0.176	b.d	68.837	0.0548	27.2616	98.5657	0.237	0.1602	Surface
cg-mag-mt-sample-2-gr-4 sp 8	1.4896	0.109	0.8936	0.0675	0.3141	b.d	0.1756	0.0065	68.2298	0.0537	27.3341	98.6735	0.2431	0.1627	Surface
cg-mag-mt-sample-2-gr-4 sp 9	1.5233	0.0995	1.0085	0.0691	0.4249	b.d	0.1777	b.d	67.6545	0.0604	27.2674	98.2853	0.2468	0.1599	Surface
cg-mag-mt-sample-2-gr-4 sp 10	1.2246	0.1106	0.546	0.0711	0.2446	b.d	0.1821	b.d	69.3385	0.0586	27.4346	99.2107	0.2532	0.1692	Surface
cg-mag-mt-sample-2-gr-7 sp 1	1.3407	0.1378	0.7905	0.093	0.3364	b.d	0.1735	b.d	68.5692	0.0587	27.4184	98.9182	0.2665	0.1965	Surface
cg-mag-mt-sample-2-gr-7 sp 2	1.3353	0.1382	0.7381	0.096	0.3241	b.d	0.1793	b.d	68.8105	0.0542	27.4658	99.1415	0.2753	0.1924	Surface
cg-mag-mt-sample-2-gr-7 sp 3	1.4657	0.1522	0.8749	0.0893	0.3837	b.d	0.1773	b.d	68.4024	0.0519	27.4692	99.0666	0.2666	0.2041	Surface
cg-mag-mt-sample-2-gr-7 sp 4	1.4642	0.1433	0.8555	0.0945	0.3383	b.d	0.1791	b.d	68.5085	0.055	27.4679	99.1063	0.2736	0.1983	Surface
cg-mag-mt-sample-2-gr-7 sp 5	1.3692	0.1364	0.8891	0.0996	0.3717	b.d	0.1799	b.d	68.2353	0.0576	27.3924	98.7312	0.2795	0.194	Surface
cg-mag-mt-sample-2-gr-7 sp 6	1.619	0.1373	1.1103	0.0878	0.3853	b.d	0.1774	0.0063	67.3684	0.0622	27.2601	98.2141	0.2652	0.1995	Surface
cg-mag-mt-sample-2-gr-7 sp 7	1.367	0.1265	0.8053	0.0973	0.3329	b.d	0.1848	b.d	68.2768	0.0583	27.3171	98.566	0.2821	0.1848	Surface
cg-mag-mt-sample-2-gr-7 sp 8	1.4032	0.1303	0.8646	0.1	0.3846	b.d	0.1783	0.0087	68.0046	0.0621	27.2887	98.4251	0.2783	0.1924	Surface
cg-mag-mt-sample-2-gr-7 sp 9	1.4213	0.1375	0.9343	0.0929	0.4135	b.d	0.1788	b.d	67.8663	0.0543	27.3111	98.41	0.2717	0.1918	Surface
cg-mag-mt-sample-2-gr-7 sp 10	2.2613	0.1336	0.9068	0.0943	0.3709	0.0081	0.1867	b.d	68.0794	0.0578	27.4549	99.5538	0.281	0.1914	Surface
cg-sample-3-gr-6 sp 1	0.8706	0.3287	0.7549	0.2643	0.3145	b.d	0.1715	b.d	68.9757	0.0609	27.7	99.4411	0.4358	0.3896	Surface
cg-sample-3-gr-6 sp 2	0.7989	0.3462	0.572	0.2835	0.2183	b.d	0.171	b.d	68.9879	0.0811	27.5351	98.994	0.4545	0.4273	Surface
cg-sample-3-gr-6 sp 3	0.8956	0.4041	1.0626	0.3595	0.1817	b.d	0.1657	b.d	67.6756	0.0906	27.481	98.3164	0.5252	0.4947	Surface
cg-sample-3-gr-6 sp 4	0.6674	0.8103	0.5715	0.318	0.1531	b.d	0.1727	b.d	68.2594	0.0828	27.588	98.6232	0.4907	0.8931	Surface
cg-sample-3-gr-6 sp 5	1.0034	0.3794	1.1538	0.3779	0.3423	b.d	0.1678	b.d	67.6301	0.0951	27.6239	98.7737	0.5457	0.4745	Surface
cg-sample-3-gr-1 sp 1	0.5565	0.2453	0.344	0.2472	0.0682	b.d	0.1582	0.0089	70.2621	0.0707	27.6266	99.5877	0.4054	0.316	Surface
cg-sample-3-gr-1 sp 2	0.3089	0.2349	0.2022	0.1743	0.0219	b.d	0.1625	b.d	68.3281	0.0218	26.6696	96.1242	0.3368	0.2567	Surface
cg-sample-3-gr-1 sp 3	0.5425	0.6386	0.3184	0.3482	0.0907	b.d	0.1757	0.0071	68.1051	0.0855	27.1617	97.4735	0.5239	0.7241	Surface
cg-sample-3-gr-1 sp 4	0.5601	0.5179	0.1974	0.346	0.0476	b.d	0.1625	b.d	69.5845	0.0774	27.5145	99.0079	0.5085	0.5953	Surface
cg-sample-3-gr-1 sp 5	0.9218	0.4677	0.1851	0.3302	0.191	b.d	0.1615	b.d	68.34	0.0674	27.103	97.7677	0.4917	0.5351	Surface
cg-sample-3-gr-1 sp 6	0.6784	0.3494	0.3417	0.4584	0.1637	b.d	0.1717	b.d	69.5902	0.0725	27.6225	99.4485	0.6301	0.4219	Surface
cg-sample-3-gr-1 sp 7	0.6191	0.3918	0.4246	0.496	0.2035	b.d	0.1692	b.d	70.0122	0.0766	27.9109	100.304	0.6652	0.4684	Surface
cg-sample-3-gr-1 sp 8	0.5139	0.5318	0.4559	0.4989	0.3324	b.d	0.1685	b.d	66.7957	0.0722	26.8708	96.2401	0.6674	0.604	Surface
cg-sample-3-gr-4 sp 1	0.6852	0.4242	0.4158	0.5553	0.2114	b.d	0.1713	0.0084	68.6273	0.086	27.4399	98.6248	0.7266	0.5102	Surface
cg-sample-3-gr-4 sp 2	0.5009	0.3147	0.3055	0.2452	0.0601	b.d	0.1631	0.0085	67.8421	0.0393	26.7051	96.1845	0.4083	0.354	Surface
cg-sample-3-gr-4 sp 3	0.3579	0.398	0.5084	0.4597	0.1396	b.d	0.1668	0.0097	68.3694	0.0738	27.2608	97.7441	0.6265	0.4718	Surface
cg-sample-3-gr-4 sp 4	0.6059	0.366	0.4425	0.5052	0.17	b.d	0.1631	b.d	68.2505	0.0875	27.2174	97.8081	0.6683	0.4535	Surface
cg-sample-3-gr-4 sp 5	0.6777	0.3474	0.3474	0.5203	0.097	b.d	0.1637	b.d	69.9434	0.0835	27.7531	99.9335	0.684	0.4309	Surface
cg-sample-3-gr-4 sp 6	0.2399	0.344	0.4383	0.5501	0.1698	b.d	0.1592	b.d	66.811	0.0724	26.611	95.3957	0.7093	0.4164	Surface
cg-sample-3-gr-4 sp 7	0.807	0.4244	0.7023	0.4874	0.1916	b.d	0.172	0.0071	68.9521	0.0764	27.7531	99.5734	0.6594	0.5008	Surface
cg-sample-3-gr-4 sp 8	0.5805	0.3367	0.0597	0.456	0.017	b.d	0.1743	b.d	69.7315	0.0842	27.3658	98.8057	0.6303	0.4209	Surface
cg-sample-3-gr-7-tr-1 sp 1	0.4595	0.3462	0.3797	0.4206	0.0477	b.d	0.177	b.d	67.2134	0.0837	26.6401	95.7679	0.5976	0.4299	Surface
cg-sample-3-gr-7-tr-1 sp 2	1.2378	0.3916	0.5422	0.4205	0.2156	b.d	0.1726	b.d	68.611	0.0822	27.5231	99.1966	0.5931	0.4738	Surface
cg-sample-3-gr-7-tr-1 sp 3	0.2208	0.3898	0.653	0.3705	0.0935	b.d	0.1676	b.d	66.9202	0.0813	26.7359	95.6326	0.5381	0.4711	Surface
cg-sample-3-gr-7-tr-1 sp 4	b.d	0.3351	0.2461	0.4288	0.0343	b.d	0.1724	0.0069	67.9638	0.0712	26.7614	96.02	0.6012	0.4063	Surface
cg-sample-3-gr-7-tr-1 sp 5	0.7123	0.3386	0.2748	0.4252	0.22	b.d	0.1835	0.0064	69.8757	0.0869	27.6967	99.8201	0.6087	0.4255	Surface
cg-sample-3-gr-7-tr-1 sp 6	0.5601	0.4757	0.0785	0.4389	0.0299	b.d	0.1815	0.0075	69.5355	0.0771	27.4067	98.7914	0.6204	0.5528	Surface
cg-sample-3-gr-7-tr-1 sp 7	0.6651	0.5758	0.345	0.4713	0.249	b.d	0.1883	b.d	69.1468	0.0421	27.6792	99.3626	0.6596	0.6179	Surface
cg-sample-3-gr-7-tr-1 sp 8	0.5536	1.0625	0.1618	0.4907	0.3133	b.d	0.1807	b.d	69.1365	0.0732	27.958	99.9303	0.6714	1.1357	Surface
cg-sample-3-gr-7-tr-1 sp 9	0.5484	0.3277	0.2181	0.477	0.0845	b.d	0.1828	b.d	69.8648	0.0708	27.5693	99.3434	0.6598	0.3985	Surface
cg-sample-3-gr-7-tr-1 sp 10	0.4522	0.3609	0.1044	0.5444	0.0518	b.d	0.1932	b.d	68.0961	0.0611	26.8341	96.6982	0.7376	0.422	Surface
cg-sample-3-gr-7-tr-2 sp 1	0.6941	0.3424	0.3405	0.3281	0.1216	b.d	0.1678	b.d	68.215	0.0798	27.0137	97.303	0.4959	0.4222	Surface
cg-sample-3-gr-7-tr-2 sp 2	0.5571	0.3016	0.3083	0.3328	0.0622	b.d	0.1633	b.d	67.6737	0.0439	26.6868	96.1297	0.4961	0.3455	Surface
cg-sample-3-gr-7-tr-2 sp 3	0.4402	0.4696	0.4482	0.3282	0.0849	b.d	0.1625	b.d	67.0434	0.0524	26.6827	95.7121	0.4907	0.522	Surface
cg-sample-3-gr-7-tr-2 sp 5	0.5186	0.3142	0.2165	0.427	0.0919	b.d	0.1754	0.0069	68.9303	0.0525	27.1625	97.8958	0.6024	0.3667	Surface
cg-sample-3-gr-7-tr-2 sp 6	0.412	0.4622	0.5328	0.4916	0.1796	b.d	0.1747	0.0079	68.6833	0.0779	27.4968	98.5188	0.6663	0.5401	Surface
cg-sample-3-gr-7-tr-2 sp 7	0.7939	0.4641	0.3525	0.6449	0.0524	b.d	0.1844	b.d	69.1125	0.0962	27.5926	99.2935	0.8293	0.5603	Surface
cg-sample-3-gr-7-tr-2 sp 8	1.3732	0.365	1.4983	0.6093	0.4904	b.d	0.1758	0.0122	65.889	0.0742	27.432	97.9194	0.7851	0.4392	Surface
cg-sample-3-gr-7-tr-2 sp 9	0.655	0.4009	0.5594	0.614	0.2162	b.d	0.1835	0.0069	68.5927	0.1009	27.5523	98.8818	0.7975	0.5018	Surface
cg-sample-3-gr-7-tr-2 sp 10	0.5885	0.4262	0.6615	0.5491	0.253	b.d	0.1836	b.d	68.4903	0.0876	27.593	98.8328	0.7327	0.5138	Surface
cg-sample-3-gr-7-tr-2 sp 11	0.6976	0.3962	0.349	0.5608	0.109	b.d	0.1794	0.0066	69.1916	0.086	27.5348	99.111	0.7402	0.4822	Surface
cg-sample-3-gr-7-tr-2 sp 12	0.7002	0.3536	0.4725	0.5305	0.2652	b.d	0.1733	0.0073	68.5794	0.08	27.4265	98.5885	0.7038	0.4336	Surface
cg-sample-3-gr-9 sp 1	0.6946	0.3343	0.1434	0.5313	0.0872	b.d	0.1814	0.0072	69.1117	0.0774	27.2717	98.4402	0.7127	0.4117	Surface
cg-sample-3-gr-9 sp 2	0.9115	0.5162	0.7933	0.6554	0.225	b.d	0.1857	0.0096	65.5475	0.0714	26.7057	95.6213	0.8411	0.5876	Surface
cg-sample-3-gr-9 sp 3	0.5758	0.4122	0.1768	0.6743	0.0445	b.d	0.1954	0.0078	67.8754	0.0883	26.9221	96.9726	0.8697	0.5005	Surface
cg-sample-3-gr-9 sp 4	0.4897	0.3983	0.0974	0.6155	0.0474	b.d	0.195	0.0075	69.1786	0.0853	27.311	98.4257	0.8105	0.4836	Surface
cg-sample-3-gr-9 sp 5	0.7938	0.5335	0.6159	0.7346	0.1577	b.d	0.1946	0.0071	67.2481	0.1162	27.2381	97.6396	0.9292	0.6497	Surface
cg-sample-3-gr-9 sp 6	0.8655	0.5126	0.6959	0.7045	0.302	b.d	0.1913	b.d	67.6176	0.0993	27.4938	98.4825	0.8958	0.6119	Surface
cg-sample-3-gr-9 sp 7	0.5667	0.4302	0.2351	0.5594	0.076	b.d	0.1983	0.0084	67.2994	0.0979	26.7302	96.2016	0.7577	0.5281	Surface
cg-sample-3-gr-9 sp 8	0.6796	0.5017	0.5962	0.6237	0.2352	b.d	0.1874	0.0066	67.9435	0.0868	27.4257	98.2864	0.8111	0.5885	Surface
cg-sample-3-gr-9 sp 9	0.8705	0.5182	0.6047	0.6587	0.1714	b.d	0.1829	0.0094	67.8255	0.1011	27.4119	98.3543	0.8416	0.6193	Surface
cg-sample-3-gr-9 sp 10	0.579	0.4425	0.3749	0.5606	0.1404	b.d	0.1905	0.0095	68.1266	0.1063	27.1989	97.7292	0.7511	0.5488	Surface
cg-sample-3-gr-9 sp 11	0.4431	0.435	0.3729	0.666	0.065	b.d	0.1851	0.0085	68.7401	0.1459	27.4273	98.4889	0.8511	0.5809	Surface
cg-sample-3-gr-9 sp 12	0.5526	0.3761	0.1449	0.4236	0.0745	b.d	0.1841	0.0093	68.9686	0.0767	27.1795	97.9899	0.6077	0.4528	Surface
cg-mount-3-gr-1 sp 1	0.3907	0.2128	0.0211	0.0555	b.d	b.d	0.0836	b.d	71.4412	0.1011	27.6589	99.9649	0.1391	0.3139	Surface
cg-mount-3-gr-1 sp 2	0.4219	0.5121	0.0116	0.0417	0.0193	b.d	0.0667	b.d	72.057	0.0929	28.1102	101.333	0.1084	0.605	Surface
cg-mount-3-gr-1 sp 3	0.6096	0.1642	0.0266	0.0327	0.0336	b.d	0.0671	b.d	71.3621	0.0881	27.6079	99.9919	0.0998	0.2523	Surface
cg-mount-3-gr-1 sp 4	0.6335	0.1482	0.0216	0.0262	b.d	b.d	0.0775	b.d	71.5132	0.086	27.6464	100.153	0.1037	0.2342	Surface
cg-mount-3-gr-1 sp 5	0.7431	0.1379	0.0273	0.017	b.d	b.d	0.0742	b.d	71.1768	0.0918	27.5254	99.7935	0.0912	0.2297	Surface
cg-mount-3-gr-1 sp 6	1.287	0.3847	0.3155	0.0127	0.0478	b.d	0.0834	b.d	69.5042	0.0824	27.3849	99.1026	0.0961	0.4671	Surface
cg-mount-3-gr-1 sp 7	0.7903	0.1024	0.0158	0.0102	b.d	b.d	0.0872	b.d	71.4161	0.077	27.5829	100.082	0.0974	0.1794	Surface
cg-mount-3-gr-1 sp 8	0.7689	0.095	0.012	b.d	0.0099	b.d	0.0916	b.d	71.6281	0.0775	27.6563	100.339	0.09605	0.1725	Surface
cg-mount-3-gr-1 sp 9	1.0495	0.1332	0.4774	b.d	0.0914	b.d	0.0877	b.d	69.341	0.0762	27.2448	98.5012	0.09215	0.2094	Surface
cg-mount-3-gr-1 sp 10	0.9747	0.1279	0.2774	0.0122	b.d	b.d	0.0904	b.d	70.6896	0.073	27.5493	99.7945	0.1026	0.2009	Surface
cg-mount-3-gr-1 sp 11	0.8401	0.1689	0.0488	b.d	0.0188	b.d	0.0918	b.d	70.64	0.0772	27.3794	99.265	0.09625	0.2461	Surface
cg-mount-3-gr-1 sp 12	0.7305	0.1236	0.0134	0.0098	b.d	b.d	0.0913	b.d	71.0984	0.0692	27.467	99.6032	0.1011	0.1928	Surface
cg-mount-3-gr-1 sp 13	0.8479	0.1334	0.0758	0.0161	0.0163	b.d	0.0945	b.d	71.0303	0.0776	27.5165	99.8084	0.1106	0.211	Surface
cg-mount-3-gr-1 sp 14	0.7148	0.1325	0.0144	0.011	b.d	b.d	0.0999	b.d	71.1531	0.0746	27.4999	99.7002	0.1109	0.2071	Surface
cg-mount-3-gr-2 sp 1	1.1919	0.1008	0.6243	b.d	0.0108	b.d	0.0766	b.d	69.8567	0.0787	27.5	99.4398	0.08105	0.1795	Surface
cg-mount-3-gr-2 sp 2	0.6351	0.4127	0.0635	b.d	0.0105	b.d	0.0692	b.d	70.602	0.0743	27.5267	99.394	0.07365	0.487	Surface
cg-mount-3-gr-2 sp 3	0.7718	0.0769	0.0169	b.d	b.d	b.d	0.0652	b.d	71.1543	0.0777	27.4602	99.623	0.06965	0.1546	Surface
cg-mount-3-gr-2 sp 4	0.8034	0.0743	0.0234	0.0094	b.d	b.d	0.0684	b.d	71.062	0.0715	27.4225	99.5349	0.0778	0.1458	Surface
cg-mount-3-gr-2 sp 5	0.7366	0.0663	0.0185	b.d	b.d	b.d	0.0686	b.d	71.2786	0.0757	27.4965	99.7408	0.07305	0.142	Surface
cg-mount-3-gr-2 sp 6	0.8464	0.1399	0.0629	b.d	b.d	b.d	0.069	b.d	70.0615	0.0773	27.1389	98.3959	0.07345	0.2172	Surface
cg-mount-3-gr-2 sp 7	0.734	0.0468	0.018	b.d	b.d	b.d	0.0619	b.d	71.3743	0.0788	27.5153	99.8291	0.06635	0.1256	Surface
cg-mount-3-gr-2 sp 8	0.298	0.0827	0.0594	b.d	0.0089	0.0183	0.0596	b.d	70.7537	0.0572	27.2704	98.6082	0.06405	0.1399	Surface
cg-mount-3-gr-2 sp 9	1.735	0.0652	0.3567	b.d	b.d	b.d	0.0494	b.d	68.1931	0.0827	26.7008	97.1829	0.05385	0.1479	Surface
cg-mount-3-gr-2 sp 10	0.7917	0.059	0.0387	b.d	b.d	b.d	0.0413	b.d	71.3821	0.0752	27.5413	99.9293	0.04575	0.1342	Surface
cg-mount-3-gr-2 sp 11	0.791	0.0801	0.0193	0.0102	b.d	b.d	0.0376	b.d	71.4458	0.0735	27.5572	100.015	0.0478	0.1536	Surface
cg-mount-3-gr-2 sp 12	0.7567	0.1203	0.0706	0.0222	b.d	b.d	0.0441	b.d	71.0713	0.0806	27.4912	99.657	0.0663	0.2009	Surface
cg-mount-3-gr-2 sp 13	0.7511	0.184	0.0091	0.0306	b.d	b.d	0.0581	b.d	71.2407	0.0707	27.5646	99.9089	0.0887	0.2547	Surface
cg-mount-3-gr-2 sp 14	0.8043	0.2003	0.0396	0.0427	b.d	b.d	0.0454	b.d	70.889	0.074	27.4747	99.57	0.0881	0.2743	Surface

## Sheet: Extensión Laco Sur
Sample ID	Mg	Al	Si	Ti	Ca	P	V	Cr	Fe	Mn	O	Total	Ti+V	Al+Mn	Sample
Ext. Laco Sur	[wt%]	[wt%]	[wt%]	[wt%]	[wt%]	[wt%]	[wt%]	[wt%]	[wt%]	[wt%]	[wt%]		[wt%]	[wt%]
ELS-16_spot1_pt_1	0.243666	0.26511	0.0158525	0.27732	b.d	b.d	0.136181	b.d	71.7017	0.0442513	28.02	100.704	0.413501	0.309361	Drill core
ELS-16_spot1_pt_2	0.210447	0.209376	0.0108192	0.187689	b.d	b.d	0.146609	b.d	71.433	0.0492025	27.8067	100.054	0.334298	0.258578	Drill core
ELS-16_spot1_pt_3	0.207361	0.217387	0.0132183	0.134597	b.d	b.d	0.134662	0.00705413	72.0468	0.0352772	28.0154	100.812	0.269258	0.252664	Drill core
ELS-16_spot1_pt_4	0.164763	0.20846	0.0127008	0.0928211	b.d	b.d	0.125477	b.d	71.5008	0.0424719	27.7395	99.887	0.218298	0.250932	Drill core
ELS-16_spot2_pt_1	0.0979624	0.217959	0.0121834	0.142542	b.d	b.d	0.136112	0.00657002	71.9039	0.0380623	27.8695	100.425	0.278654	0.256021	Drill core
ELS-16_spot2_pt_2	0.155445	0.975522	0.0131712	0.379712	b.d	b.d	0.137286	b.d	71.1226	0.0713281	28.3376	101.193	0.516998	1.04685	Drill core
ELS-16_spot2_pt_3	0.766999	3.55206	0.0136416	1.69606	b.d	b.d	0.139427	b.d	65.8507	0.383872	29.6069	102.01	1.83549	3.93593	Drill core
ELS-16_spot3_pt_1	1.08327	2.02841	0.0153821	0.885774	b.d	b.d	0.124303	b.d	68.5383	0.197429	29.268	102.141	1.01008	2.22584	Drill core
ELS-16_spot3_pt_2	0.475895	1.03189	0.017593	0.248847	b.d	b.d	0.12016	0.00982046	70.7583	0.0693167	28.4655	101.197	0.369007	1.1012	Drill core
ELS-16_spot3_pt_3	0.13221	0.204397	0.00959619	0.201052	b.d	b.d	0.148818	b.d	71.7902	0.0546952	27.8786	100.42	0.349871	0.259093	Drill core
ELS-16_spot5_pt_1	0.177651	0.372287	0.0113837	0.244513	b.d	b.d	0.144399	0.00622423	71.6704	0.0423172	28.0221	100.691	0.388912	0.414604	Drill core
ELS-16_spot5_pt_2	0.319361	1.28658	0.0121364	0.247162	b.d	b.d	0.147023	0.00663918	70.2518	0.0662996	28.3399	100.677	0.394185	1.35288	Drill core
ELS-16_spot5_pt_3	0.144372	0.214869	0.00936099	0.0958309	b.d	b.d	0.135559	0.0144541	71.6443	0.0363603	27.7881	100.083	0.23139	0.251229	Drill core
ELS-16_spot6_pt_1	0.198829	0.356723	b.d	0.314821	b.d	b.d	0.146056	b.d	71.1703	0.0768982	27.8716	100.135	0.460878	0.433621	Drill core
ELS-16_spot6_pt_2	0.126462	1.0328	0.0135476	0.422089	b.d	b.d	0.141291	b.d	70.9629	0.0970124	28.3273	101.123	0.563381	1.12981	Drill core
ELS-16_spot6_pt_3	0.18939	0.472082	0.0101136	0.341067	b.d	b.d	0.155379	0.00650087	71.3456	0.0787549	28.0482	100.647	0.496445	0.550837	Drill core
ELS-16_spot4_pt_2	0.114118	0.257843	0.0125127	0.0867414	b.d	b.d	0.141567	0.0112036	71.7592	0.0395322	27.8401	100.263	0.228309	0.297375	Drill core
ELS-16_spot4_pt_3	0.334065	0.86165	0.0108663	0.381397	b.d	b.d	0.138667	0.0129326	70.3745	0.100107	28.1347	100.349	0.520064	0.961757	Drill core
ELS-16_spot4_pt_1	0.118656	0.221278	0.00940803	0.130142	b.d	b.d	0.119883	0.0130017	71.9997	0.0375981	27.9149	100.565	0.250026	0.258876	Drill core
ELS-23_spot1_pt1	0.269563	0.24142	0.0113367	0.105884	b.d	b.d	0.237074	0.00698497	71.5322	b.d	27.9074	100.312	0.342957	0.24142	Drill core
ELS-23_spot1_pt2	0.259035	0.231864	0.0126538	0.097396	b.d	b.d	0.236107	0.00954383	71.4596	b.d	27.8607	100.167	0.333503	0.231864	Drill core
ELS-23_spot1_pt3	0.248204	0.222537	0.0167933	0.120511	b.d	b.d	0.233966	0.00719245	71.4356	b.d	27.8463	100.131	0.354477	0.222537	Drill core
ELS-23_spot1_pt4	0.254618	0.223681	0.0126538	0.0848754	b.d	b.d	0.233206	0.00864477	71.4423	b.d	27.8366	100.097	0.318082	0.223681	Drill core
ELS-23_spot2_pt1	0.246873	0.279015	0.0138298	0.178419	b.d	b.d	0.247087	b.d	71.4266	b.d	27.9124	100.304	0.425506	0.279015	Drill core
ELS-23_spot2_pt2	0.25492	0.279988	0.0132653	0.094627	b.d	b.d	0.242874	0.00719245	71.3722	0.032028	27.8753	100.172	0.337501	0.312016	Drill core
ELS-23_spot3_pt1	0.277006	0.278157	0.0135005	0.0995028	b.d	b.d	0.232723	0.00947467	71.2933	b.d	27.8497	100.053	0.332226	0.28	Drill core
ELS-23_spot3_pt2	0.332128	0.223166	0.015241	0.780191	b.d	b.d	0.240181	0.0067775	70.5362	0.0616578	27.8959	100.091	1.02037	0.284824	Drill core
ELS-23_spot3_pt3	0.266235	0.258701	0.0119482	0.099563	b.d	b.d	0.241424	0.00781487	71.3106	0.0324922	27.8459	100.075	0.340987	0.291193	Drill core
ELS-23_spot3_pt4	0.577246	0.345908	0.448199	0.150609	0.143056	b.d	0.235278	0.00857561	70.1812	0.0283146	28.1828	100.301	0.385887	0.374222	Drill core
ELS-23_spot3_pt5	0.264904	0.254924	0.0106781	0.181549	b.d	b.d	0.23438	b.d	71.6528	b.d	27.9892	100.588	0.415929	0.254924	Drill core
ELS-23_spot4_pt1	0.205001	0.315637	0.0765814	0.160481	0.0213184	b.d	0.4227	0.0117569	70.9235	b.d	27.8418	99.9788	0.58318	0.315637	Drill core
ELS-23_spot4_pt2	0.278458	0.355578	0.0106781	0.115394	0.0317982	b.d	0.41973	0.0117569	70.8522	b.d	27.8448	99.9203	0.535125	0.355578	Drill core

## Sheet: Pasos Blancos
Sample ID	Mg	Al	Si	Ti	Ca	P	V	Cr	Fe	Mn	O	Total	Ti+V	Al+Mn	Sample
Pasos Blancos	[wt%]	[wt%]	[wt%]	[wt%]	[wt%]	[wt%]	[wt%]	[wt%]	[wt%]	[wt%]	[wt%]		[wt%]	[wt%]
EPI-26_spot1_pt1	0.218313	0.278614	0.00907875	0.306755	b.d	b.d	0.101169	b.d	71.459	0.0707866	27.9193	100.363	0.407924	0.349401	Drill core
EPI-26_spot1_pt2	0.206514	0.282677	0.0183927	0.287132	b.d	b.d	0.0971636	b.d	71.4833	0.064056	27.9155	100.355	0.384295	0.346733	Drill core
EPI-26_spot1_pt3	0.215771	0.266197	0.0119012	0.383504	b.d	b.d	0.106003	b.d	71.4708	0.0769756	27.9526	100.484	0.489507	0.343173	Drill core
EPI-26_spot4_pt1	0.225332	0.275238	0.0189101	0.320781	b.d	b.d	0.100824	b.d	71.3918	0.0711734	27.9109	100.315	0.421604	0.346412	Drill core
EPI-26_spot4_pt2	0.22279	0.271462	0.0151469	0.291827	b.d	b.d	0.103517	b.d	71.4281	0.0855628	27.9105	100.329	0.395344	0.357024	Drill core
EPI-26_spot4_pt3	0.224424	0.270832	0.0147236	0.294114	b.d	b.d	0.0973017	0.00753824	71.5456	0.0498987	27.9437	100.448	0.391416	0.320731	Drill core
EPI-26_spot3_pt1	0.195441	0.280217	0.0143473	0.329569	b.d	b.d	0.101721	b.d	71.4299	0.0864911	27.9099	100.348	0.431291	0.366708	Drill core
EPI-26_spot3_pt2	0.198406	0.316038	0.0159937	0.358222	b.d	b.d	0.100202	b.d	71.3195	0.0770529	27.9084	100.294	0.458424	0.393091	Drill core
EPI-26_spot3_pt3	0.203851	0.283078	0.0166052	0.356717	b.d	b.d	0.100755	b.d	71.5148	0.0872648	27.9657	100.529	0.457472	0.370342	Drill core
EPI-26_spot3_pt4	0.203488	0.281075	0.0143002	0.359246	b.d	b.d	0.102481	b.d	71.4121	0.0744226	27.9197	100.367	0.461727	0.355498	Drill core
EPI-26_spot2_pt4	0.20016	0.286397	0.0181105	0.343234	b.d	b.d	0.102826	b.d	71.0762	0.0748094	27.7887	99.8904	0.44606	0.361206	Drill core
EPI-26_spot2_pt3	0.194231	0.292004	0.0153821	0.354731	b.d	b.d	0.0968183	b.d	71.2846	0.0759699	27.8685	100.182	0.451549	0.367974	Drill core
EPI-26_spot2_pt2	0.207905	0.29601	0.012842	0.329088	b.d	b.d	0.101652	b.d	71.539	0.0774397	27.9701	100.534	0.43074	0.37345	Drill core
EPI-26_spot5_pt1	0.20016	0.23175	0.0155703	0.376221	0.0115564	b.d	0.0979923	b.d	71.2248	0.0883478	27.8244	100.071	0.474213	0.320097	Drill core
EPI-26_spot5_pt2	0.187091	0.237071	0.0119482	0.347808	b.d	b.d	0.102136	b.d	71.3163	0.0894309	27.8327	100.124	0.449944	0.326502	Drill core
EPI-26_spot5_pt3	0.182432	0.202623	0.0126538	0.327222	b.d	b.d	0.10476	b.d	71.3178	0.0908234	27.7949	100.033	0.431982	0.293447	Drill core
EPI-26_spot7_pt1	0.200221	0.227801	0.0169345	0.563548	b.d	b.d	0.101652	b.d	71.2085	0.0991012	27.8992	100.317	0.665201	0.326902	Drill core
EPI-26_spot7_pt2	0.192597	0.242679	0.0124186	0.309705	b.d	b.d	0.101169	b.d	71.4356	0.0742679	27.8646	100.233	0.410874	0.316947	Drill core
EPI-26_spot7_pt3	0.211475	0.262363	0.0154292	0.645956	b.d	b.d	0.10476	b.d	70.9751	0.138092	27.8992	100.252	0.750716	0.400455	Drill core
EPI-26_spot8_pt1	0.166094	0.207201	0.0119012	0.47783	b.d	b.d	0.106832	0.00795319	71.1261	0.105522	27.7874	99.9969	0.584662	0.312724	Drill core
EPI-26_spot8_pt2	0.157684	0.20085	0.012889	0.259743	b.d	b.d	0.103586	0.00726161	71.7191	0.0593369	27.8855	100.406	0.363329	0.260187	Drill core
EPI-26_spot8_pt3	0.159015	0.196958	0.0127008	0.28677	b.d	b.d	0.10545	0.00753824	71.5796	0.0977087	27.858	100.304	0.392221	0.294667	Drill core
EPI-28_spot1_pt_1	0.280834	0.289818	0.0182767	0.291393	b.d	b.d	0.0879877	b.d	71.2329	0.0770585	27.8938	100.172	0.379381	0.366876	Drill core
EPI-28_spot1_pt_2	0.297297	0.362854	0.012574	0.550815	b.d	b.d	0.0902784	0.00593896	70.9634	0.0717922	27.9756	100.331	0.641094	0.434646	Drill core
EPI-28_spot1_pt_3	0.279266	0.305378	0.0141633	0.475546	b.d	b.d	0.0871793	b.d	71.1801	0.0752773	27.9624	100.379	0.562726	0.380655	Drill core
EPI-28_spot4_pt_1	0.282643	0.305325	0.0152851	0.437181	b.d	b.d	0.0863034	0.00675812	71.2584	0.0890626	27.9867	100.468	0.523484	0.394387	Drill core
EPI-28_spot4_pt_2	0.36942	0.418214	0.0118728	0.669199	b.d	b.d	0.0898068	0.00791861	70.6628	0.109508	28.0353	100.374	0.759006	0.527722	Drill core
EPI-28_spot4_pt_3	0.273115	0.29728	0.0135089	0.352899	b.d	b.d	0.0861687	b.d	71.5139	0.0690042	28.0201	100.626	0.439068	0.366284	Drill core
EPI-28_spot8_pt_1	0.287648	0.279497	0.0126675	0.314473	b.d	b.d	0.0847539	b.d	71.2754	0.057155	27.9048	100.216	0.399227	0.336652	Drill core
EPI-28_spot8_pt_2	0.312674	0.303684	0.0128545	0.36514	0.0078616	b.d	0.0858318	0.00771382	71.2586	0.0662936	27.9735	100.394	0.450971	0.369978	Drill core
EPI-28_spot8_pt_3	0.27022	0.270923	0.0131817	0.292489	b.d	b.d	0.0880551	b.d	71.414	0.0686169	27.9321	100.35	0.380544	0.33954	Drill core
EPI-28_spot8_pt_4	0.308212	0.324272	0.0143503	0.367149	0.00907657	b.d	0.0854276	b.d	71.2821	0.0558384	27.9901	100.437	0.452577	0.38011	Drill core
EPI-28_spot7_pt_1	0.361822	0.352058	0.0152851	0.848785	b.d	b.d	0.0866403	0.00935215	70.3719	0.122519	27.9521	100.12	0.935426	0.474577	Drill core
EPI-28_spot7_pt_2	0.267929	0.293046	0.0125273	0.273672	b.d	b.d	0.0869771	0.00785035	71.6821	0.0487134	28.0361	100.709	0.360649	0.341759	Drill core
EPI-28_spot7_pt_3	0.314845	0.323796	0.014023	0.306922	b.d	b.d	0.089672	b.d	71.3158	0.0737284	27.9852	100.424	0.396594	0.397524	Drill core
EPI-28_spot6_pt_1	0.249657	0.300773	0.0161732	0.346688	b.d	b.d	0.0912216	b.d	71.3162	0.0717148	27.9292	100.322	0.437909	0.372488	Drill core
EPI-28_spot6_pt_2	0.33378	0.347347	0.0158928	0.421104	b.d	b.d	0.093647	b.d	71.354	0.0808534	28.0918	100.738	0.514751	0.428201	Drill core
EPI-28_spot6_pt_3	0.329077	0.331576	0.0124338	0.32172	0.00936245	b.d	0.09075	b.d	71.4207	0.085655	28.0594	100.661	0.41247	0.417231	Drill core
EPI-28_spot6_pt_4	0.264371	0.286272	0.014397	0.299066	b.d	b.d	0.0953313	0.00675812	71.4424	0.0587039	27.9557	100.423	0.394397	0.344976	Drill core
EPI-28_spot5_pt_1	0.189655	0.258433	0.0181365	0.229826	b.d	b.d	0.0842149	0.0118779	71.9312	0.0559933	28.0233	100.803	0.314041	0.314426	Drill core
EPI-28_spot5_pt_2	0.207203	0.273199	0.012574	0.425367	b.d	b.d	0.082059	b.d	71.6769	0.0711727	28.0362	100.785	0.507426	0.344372	Drill core
EPI-28_spot5_pt_3	0.179946	0.265313	0.0186039	0.29115	b.d	b.d	0.0836759	0.0114683	71.9387	0.06064	28.0521	100.902	0.374825	0.325953	Drill core
EPI-28_spot3_pt_1	0.247908	0.275105	0.0150047	0.264842	b.d	b.d	0.0943207	0.0066216	71.7961	0.0659838	28.0551	100.821	0.359163	0.341088	Drill core
EPI-28_spot3_pt_2	0.238139	0.25928	0.0154721	0.245355	b.d	b.d	0.0898068	0.00819167	71.8882	0.0491781	28.0531	100.847	0.335162	0.308458	Drill core
EPI-28_spot3_pt_3	0.2224	0.279868	0.01823	0.233845	0.0862632	b.d	0.0884593	0.00901083	71.4831	0.0471645	27.9427	100.411	0.322305	0.327032	Drill core
EPI-28_spot2_pt_1	0.277577	0.265578	0.0122001	0.300832	b.d	b.d	0.0968808	b.d	71.6557	0.052818	28.0271	100.689	0.397713	0.318396	Drill core
EPI-28_spot2_pt_2	0.326665	0.296327	0.0136024	0.510562	b.d	b.d	0.100586	b.d	71.1263	0.0817053	27.9996	100.455	0.611148	0.378033	Drill core
EPI-28_spot2_pt_3	0.302905	0.275105	0.0144437	0.35564	b.d	b.d	0.0947249	b.d	71.3686	0.0673778	27.9781	100.457	0.450365	0.342482	Drill core
